# Supplementary material for: 2-Isopropoxyphenyl N-methyl­carbamate
Source: Acta Crystallogr Sect E Struct Rep Online. 2009 Jan 23;65(Pt 2):o381. doi: 10.1107/S1600536809002372 (PMC2968288; doi:10.1107/S1600536809002372)
Supplement: Supplementary file 2 [file e-65-0o381-Isup2.hkl]

# 
# h,k,l, Fc-squared, Fo-squared, sigma(Fo-squared) and status flag 
# 
data_I
_shelx_title ' X in P2(1)/c' 
_shelx_refln_list_code          4 
_shelx_F_calc_maximum      158.97 
_exptl_crystal_F_000       448.00 
_reflns_d_resolution_high  0.8326 
 
loop_ 
 _symmetry_equiv_pos_as_xyz 
 'x, y, z' 
 '-x, y+1/2, -z+1/2' 
 '-x, -y, -z' 
 'x, -y-1/2, z-1/2' 
 
_cell_length_a    13.2750 
_cell_length_b     8.8890 
_cell_length_c     9.9310 
_cell_angle_alpha  90.000 
_cell_angle_beta   90.590 
_cell_angle_gamma  90.000 
 
_shelx_F_squared_multiplier     1.000 
 
loop_ 
 _refln_index_h 
 _refln_index_k 
 _refln_index_l 
 _refln_F_squared_calc 
 _refln_F_squared_meas 
 _refln_F_squared_sigma 
 _refln_observed_status 
   1   0   0     1782.65     1709.45     26.59 o 
   2   0   0     4420.10     4110.72     54.10 o 
   3   0   0      943.98      933.73     32.20 o 
   4   0   0     5051.02     5035.20     88.31 o 
   5   0   0     4207.01     4125.21     62.19 o 
   6   0   0      924.50     1102.48     44.47 o 
   7   0   0        0.00        5.10      2.58 o 
   8   0   0        0.10        3.67      4.24 o 
   9   0   0       67.41       76.92      3.94 o 
  10   0   0      193.09      198.66      6.54 o 
  11   0   0       34.36       32.46      3.38 o 
  12   0   0        0.90        0.08      2.71 o 
  13   0   0       25.93       21.67      3.75 o 
  14   0   0       17.04        7.46      3.33 o 
  15   0   0        0.98        0.02      2.95 o 
   1   1   0     2893.04     3013.48     37.25 o 
   2   1   0       42.03       51.64      1.76 o 
   3   1   0     8611.00     8031.56    254.90 o 
   4   1   0     1968.52     1732.22      8.57 o 
   5   1   0      931.94      959.88      7.12 o 
   6   1   0      400.13      447.26      5.45 o 
   7   1   0      472.37      475.57     29.37 o 
   8   1   0      618.29      599.15     11.42 o 
   9   1   0        0.10        2.47      1.60 o 
  10   1   0       52.84       50.79      3.25 o 
  11   1   0      152.78      146.29      5.73 o 
  12   1   0        1.33        2.56      2.56 o 
  13   1   0       12.83       11.97      3.07 o 
  14   1   0        0.20        0.60      2.90 o 
  15   1   0        9.07        5.24      5.81 o 
   0   2   0     3637.46     4017.90     66.73 o 
   1   2   0        0.08        0.52      0.52 o 
   2   2   0      395.97      448.56      4.69 o 
   3   2   0     1818.47     1944.30     18.10 o 
   4   2   0     1210.31     1237.76     32.64 o 
   5   2   0     1350.52     1475.09      9.81 o 
   6   2   0       95.96       86.78      3.81 o 
   7   2   0        0.00        0.98      1.31 o 
   8   2   0      783.88      896.18     38.58 o 
   9   2   0      189.54      185.86      5.50 o 
  10   2   0      107.31      104.49      4.70 o 
  11   2   0        0.37        4.29      2.08 o 
  12   2   0        1.93        5.03      5.13 o 
  13   2   0       12.19        3.12      3.17 o 
  14   2   0       59.44       66.75      4.18 o 
  15   2   0        7.15        7.84      3.39 o 
   1   3   0       61.85       50.23      1.62 o 
   2   3   0       42.87       39.23      1.76 o 
   3   3   0     1971.64     2067.21     35.80 o 
   4   3   0      532.74      619.79     16.21 o 
   5   3   0       81.58       82.55      8.21 o 
   6   3   0      612.38      687.93     26.64 o 
   7   3   0      549.36      570.51      8.18 o 
   8   3   0      319.72      356.86     12.73 o 
   9   3   0        2.10        0.86      2.06 o 
  10   3   0      271.88      287.84      7.78 o 
  11   3   0      220.75      230.12     16.87 o 
  12   3   0       29.30       35.81      3.76 o 
  13   3   0        3.13        3.02      6.45 o 
  14   3   0        3.38        6.16      6.75 o 
  15   3   0       12.34       10.60      3.62 o 
   0   4   0     2513.77     2849.18     19.00 o 
   1   4   0      118.97      109.37      3.24 o 
   2   4   0       10.92       15.04      1.13 o 
   3   4   0       35.98       35.06      1.88 o 
   4   4   0        8.60       16.58      1.42 o 
   5   4   0       55.64       56.94      2.64 o 
   6   4   0      421.49      423.53      7.00 o 
   7   4   0      131.52      136.46      4.59 o 
   8   4   0        6.36       14.91      3.97 o 
   9   4   0        2.44        0.66      2.54 o 
  10   4   0      287.86      301.33     13.05 o 
  11   4   0       37.56       33.56      5.55 o 
  12   4   0       83.57       71.49      5.74 o 
  13   4   0       63.61       55.80      5.33 o 
  14   4   0        4.97        2.80      4.64 o 
   1   5   0      141.55      151.64      4.16 o 
   2   5   0      343.87      367.52      5.82 o 
   3   5   0      534.63      551.83      7.28 o 
   4   5   0        1.41        2.62      1.47 o 
   5   5   0        4.90        5.99      2.16 o 
   6   5   0       30.90       28.10      2.68 o 
   7   5   0      304.17      327.38      7.11 o 
   8   5   0       64.37       59.57      3.99 o 
   9   5   0       91.94      111.30      8.95 o 
  10   5   0       61.61       66.26      5.42 o 
  11   5   0        3.08        0.29      4.11 o 
  12   5   0        0.90        4.70      3.34 o 
  13   5   0       24.63       27.08      6.17 o 
  14   5   0        0.38        3.76      5.69 o 
   0   6   0      145.83      167.18      6.42 o 
   1   6   0        0.39        0.19      2.30 o 
   2   6   0        5.79       10.09      2.30 o 
   3   6   0       39.66       38.39      2.53 o 
   4   6   0      165.83      178.25      5.06 o 
   5   6   0       13.27       19.25      2.13 o 
   6   6   0        1.70        1.52      1.87 o 
   7   6   0        0.39        0.39      2.45 o 
   8   6   0       42.36       52.54      9.32 o 
   9   6   0        6.74        3.37      2.72 o 
  10   6   0        0.14        5.82      2.38 o 
  11   6   0        4.61        2.70      3.38 o 
  12   6   0        2.04        2.35      3.55 o 
  13   6   0        0.38        0.02      4.04 o 
   1   7   0        0.02        0.28      1.63 o 
   2   7   0        1.73        1.19      1.85 o 
   3   7   0       45.22       46.80      3.37 o 
   4   7   0       46.33       44.95      3.50 o 
   5   7   0       47.22       51.01      3.75 o 
   6   7   0        1.84        3.98      2.29 o 
   7   7   0       46.96       50.43      3.97 o 
   8   7   0        0.05        2.52      2.70 o 
   9   7   0       24.89       25.07      3.69 o 
  10   7   0        0.03        0.17      5.46 o 
  11   7   0        0.26        0.55      4.14 o 
  12   7   0        0.38        2.45      4.45 o 
   0   8   0        0.15        3.20      4.33 o 
   1   8   0       33.41       36.60      6.95 o 
   2   8   0        6.29       11.36      5.89 o 
   3   8   0      150.92      168.37      6.95 o 
   4   8   0       48.33       43.33      4.68 o 
   5   8   0      124.63      139.54      6.32 o 
   6   8   0        0.01        0.63      2.82 o 
   7   8   0       15.20       17.41      3.59 o 
   8   8   0        3.33        1.54      3.26 o 
   9   8   0        0.01        0.24      2.52 o 
  10   8   0        2.05        2.27      3.73 o 
   1   9   0        0.02        2.30      3.47 o 
   2   9   0       16.58       21.05      4.25 o 
   3   9   0        0.01        0.51      7.60 o 
   4   9   0       49.56       52.95      4.91 o 
   5   9   0       46.71       61.74     12.54 o 
   6   9   0        1.88        6.01      3.19 o 
   7   9   0       37.08       25.01      4.83 o 
   8   9   0        0.25        0.67      3.92 o 
   0  10   0        5.94        4.73      7.91 o 
   1  10   0        0.12        9.38      3.82 o 
   2  10   0        0.32        3.05      3.91 o 
   3  10   0        9.25        9.45      4.41 o 
   4  10   0        6.49       10.79      4.31 o 
   5  10   0        3.25       13.37      4.96 o 
 -15   1   1        0.25       18.67     11.71 o 
 -14   1   1        0.61        1.91      7.54 o 
 -13   1   1        2.41        4.97      5.34 o 
 -12   1   1        5.94        3.02      3.72 o 
 -11   1   1        7.22        9.60      4.10 o 
 -10   1   1       37.39       41.21      4.81 o 
  -9   1   1      198.99      234.52      8.82 o 
  -8   1   1      290.23      327.72      9.58 o 
  -7   1   1      167.81      180.23      6.43 o 
  -6   1   1      265.66      268.70      7.40 o 
  -5   1   1      411.30      444.99      7.37 o 
  -4   1   1     3168.01     2779.94     65.14 o 
  -3   1   1      406.34      434.33      4.62 o 
  -2   1   1     3473.32     3612.36     57.76 o 
  -1   1   1      181.50      162.05      3.50 o 
   0   1   1     5220.95     5174.36     61.75 o 
   1   1   1       86.74       89.22      2.21 o 
   2   1   1     3319.77     3283.79      0.60 o 
   3   1   1     1438.93     1570.85      0.88 o 
   4   1   1     1110.49     1149.93     10.81 o 
   5   1   1     1197.27     1104.46     10.70 o 
   6   1   1     1136.65     1221.14     12.51 o 
   7   1   1      378.50      386.94      8.01 o 
   8   1   1       81.44       74.46      4.14 o 
   9   1   1        0.54        0.63      2.07 o 
  10   1   1       12.91       14.27      2.63 o 
  11   1   1        9.88       11.14      3.20 o 
  12   1   1        8.61        3.30      3.39 o 
  13   1   1        0.20        0.85      3.86 o 
  14   1   1        3.50        7.28      4.03 o 
  15   1   1       13.58       12.36      5.22 o 
 -15   2   1        0.70        6.72      5.38 o 
 -14   2   1        3.46        4.96      6.42 o 
 -13   2   1       15.39       12.63      5.18 o 
 -12   2   1        0.88        0.83      3.79 o 
 -11   2   1        2.64        3.97      4.01 o 
 -10   2   1       26.03       20.89      4.39 o 
  -9   2   1       91.00       99.08      6.18 o 
  -8   2   1        2.22        2.80      2.29 o 
  -7   2   1      417.33      452.51      9.92 o 
  -6   2   1       88.54       93.35      5.27 o 
  -5   2   1      188.49      211.10      4.71 o 
  -4   2   1       22.35       22.51      1.21 o 
  -3   2   1       73.59       83.73      3.47 o 
  -2   2   1     1906.26     2054.86     12.12 o 
  -1   2   1      287.21      295.26      4.37 o 
   0   2   1      149.59      138.60      0.57 o 
   1   2   1      127.19      139.56      3.61 o 
   2   2   1      740.75      767.73      7.44 o 
   3   2   1      398.98      422.44      6.01 o 
   4   2   1       11.30       11.63      1.90 o 
   5   2   1      195.02      210.02      5.76 o 
   6   2   1      473.23      451.86      8.25 o 
   7   2   1       14.20       17.25      2.34 o 
   8   2   1       19.79       21.74      2.72 o 
   9   2   1        0.64        1.21      2.69 o 
  10   2   1       45.91       44.46      4.73 o 
  11   2   1        0.49        1.02      3.63 o 
  12   2   1        5.40        7.99      3.44 o 
  13   2   1        0.89        2.28      4.11 o 
  14   2   1        1.39        5.06      3.84 o 
  15   2   1        0.01        1.67      4.74 o 
 -15   3   1        0.11        6.67      5.33 o 
 -14   3   1        2.47        2.71      4.70 o 
 -13   3   1       75.61       59.64      6.49 o 
 -12   3   1      140.63      128.50      8.51 o 
 -11   3   1       19.93       23.67      5.34 o 
 -10   3   1       79.20       81.30      5.87 o 
  -9   3   1        4.31        2.60      2.73 o 
  -8   3   1       23.91       24.44      3.19 o 
  -7   3   1       38.70       31.56      3.42 o 
  -6   3   1       61.18       57.23      3.55 o 
  -5   3   1      121.74      119.40      4.52 o 
  -4   3   1      207.19      197.73      6.59 o 
  -3   3   1        0.07        2.80      1.27 o 
  -2   3   1       73.86       74.99      2.21 o 
  -1   3   1        0.03        0.46      1.14 o 
   0   3   1      758.61      716.82      8.00 o 
   1   3   1      152.83      164.37      3.35 o 
   2   3   1       54.73       58.40      1.90 o 
   3   3   1       47.82       38.88      4.12 o 
   4   3   1        7.31        1.84      2.67 o 
   5   3   1      271.76      258.32      6.34 o 
   6   3   1      528.78      586.96     10.32 o 
   7   3   1      188.47      192.03      6.71 o 
   8   3   1       46.65       36.04      3.90 o 
   9   3   1        1.29        6.36      2.50 o 
  10   3   1       78.12       84.07      6.20 o 
  11   3   1      170.19      184.40      9.71 o 
  12   3   1        6.42        1.30      4.74 o 
  13   3   1        1.26        7.21      3.82 o 
  14   3   1        0.35        0.74      4.46 o 
  15   3   1        0.01        9.59      5.35 o 
 -14   4   1        2.63        0.53      5.33 o 
 -13   4   1        4.15        6.51      4.79 o 
 -12   4   1       96.02       83.76      7.80 o 
 -11   4   1        8.27       13.89      4.63 o 
 -10   4   1       14.74       20.61      4.61 o 
  -9   4   1       69.89       67.73      6.82 o 
  -8   4   1      112.95      127.91      5.71 o 
  -7   4   1      167.70      181.68      5.96 o 
  -6   4   1       79.73       88.84      4.95 o 
  -5   4   1        1.39        1.02      1.78 o 
  -4   4   1     1423.37     1494.25     16.19 o 
  -3   4   1      163.98      188.28      5.41 o 
  -2   4   1      911.75      896.30     10.90 o 
  -1   4   1       38.75       40.16      2.55 o 
   0   4   1      496.40      520.34      7.98 o 
   1   4   1       17.25       14.48      1.87 o 
   2   4   1      950.95     1059.96     11.78 o 
   3   4   1        2.71        3.36      1.37 o 
   4   4   1        1.53        2.24      1.56 o 
   5   4   1      229.91      267.72      7.17 o 
   6   4   1      253.03      264.62      7.93 o 
   7   4   1      104.72      123.54      6.30 o 
   8   4   1      174.14      168.59      7.87 o 
   9   4   1        6.04        0.33      3.63 o 
  10   4   1      289.35      312.92     12.21 o 
  11   4   1        0.03        3.80      4.70 o 
  12   4   1       27.52       23.89      5.50 o 
  13   4   1       12.72        6.92      6.76 o 
  14   4   1       14.73       13.83      6.45 o 
 -14   5   1        0.27        1.21      5.76 o 
 -13   5   1        1.71        4.40      4.94 o 
 -12   5   1        1.30        8.34      3.95 o 
 -11   5   1        3.50        4.78      4.22 o 
 -10   5   1        0.20        2.31      3.53 o 
  -9   5   1        5.03        4.07      3.60 o 
  -8   5   1        0.91        3.26      3.48 o 
  -7   5   1       38.68       41.29      3.56 o 
  -6   5   1        0.54        4.11      2.44 o 
  -5   5   1        7.11        5.49      1.95 o 
  -4   5   1      158.94      150.62      5.80 o 
  -3   5   1      194.20      194.37      6.08 o 
  -2   5   1        6.40        7.08      2.26 o 
  -1   5   1       42.55       46.64      3.89 o 
   0   5   1      363.89      333.80      7.40 o 
   1   5   1     1258.98     1243.29     14.30 o 
   2   5   1      425.14      426.52      9.97 o 
   3   5   1        5.29        4.21      2.43 o 
   4   5   1       86.14       87.73      4.56 o 
   5   5   1        3.20        1.25      1.83 o 
   6   5   1       38.53       44.83      3.48 o 
   7   5   1       14.97       13.24      3.38 o 
   8   5   1       22.57       18.03      4.93 o 
   9   5   1        1.33        2.15      3.72 o 
  10   5   1      143.26      156.03      9.94 o 
  11   5   1        8.82       13.98      5.11 o 
  12   5   1       16.85       13.57      5.58 o 
  13   5   1       46.37       44.65      7.57 o 
  14   5   1        0.26        1.83      6.10 o 
 -13   6   1        8.57        7.55      5.55 o 
 -12   6   1        5.56        7.25      4.78 o 
 -11   6   1        3.56        6.93      4.63 o 
 -10   6   1        1.14        0.86      3.92 o 
  -9   6   1       28.88       17.15      4.31 o 
  -8   6   1       40.47       36.28      5.43 o 
  -7   6   1        9.96        8.30      3.22 o 
  -6   6   1       48.01       50.48      4.53 o 
  -5   6   1        0.49        0.24      2.11 o 
  -4   6   1        3.45        5.45      2.15 o 
  -3   6   1        2.33        3.81      1.79 o 
  -2   6   1      131.21      116.95      5.38 o 
  -1   6   1        9.44       13.99      2.76 o 
   0   6   1       17.16       13.02      2.30 o 
   1   6   1       45.39       54.39      3.66 o 
   2   6   1       59.09       67.74      4.31 o 
   3   6   1       20.66       15.76      3.01 o 
   4   6   1        0.80        2.72      2.34 o 
   5   6   1        2.83        0.24      2.51 o 
   6   6   1      108.48      101.75      5.98 o 
   7   6   1       25.71       29.04      4.02 o 
   8   6   1       12.29       13.42      4.75 o 
   9   6   1        0.22        2.79      4.17 o 
  10   6   1        0.93        0.00      3.64 o 
  11   6   1        9.92        3.51      4.79 o 
  12   6   1        3.29        5.27      5.27 o 
  13   6   1        5.56        6.00      6.11 o 
 -11   7   1        0.00        0.57      5.29 o 
 -10   7   1        0.11        4.27      4.59 o 
  -9   7   1       24.64       23.52      5.08 o 
  -8   7   1        1.59        4.08      4.08 o 
  -7   7   1       23.81       31.64      5.20 o 
  -6   7   1       11.72       14.28      3.72 o 
  -5   7   1        1.21        2.19      3.05 o 
  -4   7   1       48.06       49.48      4.99 o 
  -3   7   1       19.87       15.15      3.40 o 
  -2   7   1        2.70        0.52      2.47 o 
  -1   7   1        2.62        1.89      2.25 o 
   0   7   1        0.28        2.79      2.39 o 
   1   7   1       35.55       28.37      3.76 o 
   2   7   1       11.60       11.20      3.12 o 
   3   7   1       12.22       17.14      3.74 o 
   4   7   1       10.92        6.11      4.06 o 
   5   7   1       94.93       87.50      6.06 o 
   6   7   1        0.04        0.34      3.40 o 
   7   7   1       12.62       13.05      3.78 o 
   8   7   1        0.29        3.89      3.89 o 
   9   7   1        0.13        2.69      4.06 o 
  10   7   1        4.39        6.37      4.19 o 
  11   7   1        6.05        2.17      5.22 o 
 -10   8   1        1.20        0.69      5.22 o 
  -9   8   1        0.78        2.40      4.58 o 
  -8   8   1        0.64        2.66      5.04 o 
  -7   8   1        2.72        3.37      4.11 o 
  -6   8   1        0.03        1.31      4.22 o 
  -5   8   1        3.32        7.67      4.20 o 
  -4   8   1       64.10       63.56      5.94 o 
  -3   8   1       15.22       25.65      4.19 o 
  -2   8   1       23.51       33.33      4.70 o 
  -1   8   1        3.55        4.37      2.99 o 
   0   8   1       87.06      104.37      7.01 o 
   1   8   1       74.09       81.34      6.89 o 
   2   8   1      139.36      125.27      8.24 o 
   3   8   1       44.97       49.65      5.57 o 
   4   8   1       11.73        9.43      3.67 o 
   5   8   1        0.61        0.75      3.87 o 
   6   8   1        0.19        0.77      3.56 o 
   7   8   1        0.23        2.14      3.99 o 
   8   8   1        3.75        8.29      3.73 o 
   9   8   1       11.04       10.95      4.36 o 
  10   8   1        9.59        6.97      5.13 o 
  -8   9   1        0.20       10.66      6.40 o 
  -7   9   1        3.95        3.84      6.06 o 
  -6   9   1        3.37        4.71      5.95 o 
  -5   9   1       44.87       43.87      7.90 o 
  -4   9   1        9.00       15.22      5.94 o 
  -3   9   1       96.37      101.83      8.88 o 
  -2   9   1        0.06        6.07      3.82 o 
  -1   9   1        0.00        1.35      3.80 o 
   0   9   1        2.69        1.83      4.27 o 
   1   9   1       64.53       66.49      6.75 o 
   2   9   1        7.03        1.32      4.67 o 
   3   9   1       60.64       49.56      6.32 o 
   4   9   1        6.44        2.24      4.63 o 
   5   9   1        8.46       14.68      3.97 o 
   6   9   1        4.53       12.01      4.44 o 
   7   9   1        0.04        9.12      3.90 o 
   8   9   1        0.33        4.83      5.47 o 
  -5  10   1        4.09        3.78      6.58 o 
  -4  10   1        0.00        1.38      6.74 o 
  -3  10   1        4.07        3.60      5.34 o 
  -2  10   1        1.47        5.88      6.62 o 
  -1  10   1        0.20        3.20      4.89 o 
   0  10   1        0.64        2.55      5.23 o 
   1  10   1        4.99        6.61      6.19 o 
   2  10   1        2.94        8.74      5.27 o 
   3  10   1        3.25        1.15      5.56 o 
   4  10   1        8.31       14.97      5.73 o 
   5  10   1        3.17        0.00      5.55 o 
 -15   0   2       10.05        7.31      7.03 o 
 -14   0   2        0.68        6.50      5.56 o 
 -13   0   2        1.27        7.68      4.62 o 
 -12   0   2        0.39        2.71      3.71 o 
 -11   0   2       46.90       40.37      5.70 o 
 -10   0   2        0.11        1.32      2.85 o 
  -9   0   2       19.62       18.53      2.72 o 
  -8   0   2       43.03       48.29      3.98 o 
  -7   0   2       38.02       25.70      2.78 o 
  -6   0   2      959.22      934.68     11.70 o 
  -5   0   2        2.60        0.75      1.47 o 
  -4   0   2       71.95       66.07      1.01 o 
  -3   0   2     4288.01     4526.22      0.78 o 
  -2   0   2    25272.60    26225.85      0.59 o 
  -1   0   2     1765.66     1739.66      9.22 o 
   0   0   2     5972.14     6198.51     70.77 o 
   1   0   2     2084.18     2021.46     45.18 o 
   2   0   2     5455.89     5176.49      0.75 o 
   3   0   2      195.16      177.95      2.85 o 
   4   0   2     2028.31     1851.76     13.04 o 
   5   0   2      262.22      268.11      6.30 o 
   6   0   2      478.25      492.17      9.37 o 
   7   0   2       14.37       11.20      2.18 o 
   8   0   2       14.82       15.07      3.35 o 
   9   0   2       50.14       51.52      4.39 o 
  10   0   2      266.12      310.53     10.59 o 
  11   0   2       41.77       52.67      5.94 o 
  12   0   2        2.18        4.63      4.63 o 
  13   0   2       28.92       23.20      6.06 o 
  14   0   2        0.98        5.23      5.23 o 
  15   0   2        3.48        5.53      5.53 o 
 -15   1   2        0.12        6.59      6.59 o 
 -14   1   2       23.75       29.22      8.21 o 
 -13   1   2        6.16        3.15      4.89 o 
 -12   1   2        0.68        3.20      4.49 o 
 -11   1   2       45.15       48.67      6.27 o 
 -10   1   2        8.72       11.17      3.55 o 
  -9   1   2        0.02        6.44      2.63 o 
  -8   1   2      244.04      221.50      7.60 o 
  -7   1   2      217.00      201.63      6.31 o 
  -6   1   2      337.62      305.58      6.92 o 
  -5   1   2       39.02       30.36      2.10 o 
  -4   1   2      864.93      922.97     10.11 o 
  -3   1   2     1132.78     1184.84      1.28 o 
  -2   1   2     5838.87     5357.79     80.92 o 
  -1   1   2     7816.97     7211.08     88.80 o 
   0   1   2      282.73      279.47      1.15 o 
   1   1   2     2303.42     2265.43     11.56 o 
   2   1   2       70.12       68.16      0.69 o 
   3   1   2      550.93      574.56      6.85 o 
   4   1   2     1857.55     1732.16     11.97 o 
   5   1   2       22.94       26.46      2.79 o 
   6   1   2      188.60      179.25      5.91 o 
   7   1   2      539.17      487.69      8.72 o 
   8   1   2        2.21        3.71      1.76 o 
   9   1   2       57.27       55.26      4.20 o 
  10   1   2       81.57       61.58      5.15 o 
  11   1   2        4.86        2.52      3.24 o 
  12   1   2        0.23        0.00      3.58 o 
  13   1   2       49.77       35.91      5.57 o 
  14   1   2        1.27        4.57      4.57 o 
  15   1   2       13.99       21.54      5.62 o 
 -15   2   2        3.52        8.80      5.44 o 
 -14   2   2       12.82        6.50      6.67 o 
 -13   2   2       43.14       42.67      7.49 o 
 -12   2   2        6.04        8.60      5.94 o 
 -11   2   2       87.92      107.39      8.83 o 
 -10   2   2      201.98      208.46      9.98 o 
  -9   2   2        6.50        7.72      3.30 o 
  -8   2   2        0.02        2.37      2.42 o 
  -7   2   2       20.11       20.45      3.06 o 
  -6   2   2      677.16      761.75     11.84 o 
  -5   2   2       89.93       88.40      4.74 o 
  -4   2   2     2149.96     2128.31      1.16 o 
  -3   2   2        2.49        0.93      0.88 o 
  -2   2   2     1561.23     1466.96      0.78 o 
  -1   2   2     1402.52     1441.98      0.64 o 
   0   2   2      669.25      633.75      6.98 o 
   1   2   2        4.55        6.53      1.51 o 
   2   2   2      194.94      165.75      1.04 o 
   3   2   2        0.01        0.86      1.48 o 
   4   2   2        4.56        0.98      1.49 o 
   5   2   2      699.96      785.89     10.34 o 
   6   2   2      353.40      398.45      8.12 o 
   7   2   2      168.62      180.58      6.63 o 
   8   2   2       50.76       39.20      3.70 o 
   9   2   2       53.40       59.34      4.80 o 
  10   2   2      214.30      234.20      9.54 o 
  11   2   2       17.34       18.56      4.70 o 
  12   2   2       26.38       26.46      5.02 o 
  13   2   2        1.76        1.91      4.40 o 
  14   2   2       14.20       12.12      5.12 o 
  15   2   2        5.31        9.77      5.42 o 
 -15   3   2        5.16        2.06      5.28 o 
 -14   3   2        2.39        4.47      4.47 o 
 -13   3   2       55.05       60.17      7.30 o 
 -12   3   2       53.73       43.76      6.99 o 
 -11   3   2       21.47       22.96      4.37 o 
 -10   3   2        6.25       11.96      4.04 o 
  -9   3   2       97.01      100.10      6.26 o 
  -8   3   2       26.44       26.22      3.74 o 
  -7   3   2       24.11       22.10      2.80 o 
  -6   3   2      469.91      507.91     10.10 o 
  -5   3   2        0.28        0.72      1.68 o 
  -4   3   2       77.67       57.47      2.45 o 
  -3   3   2      511.50      524.04      1.40 o 
  -2   3   2       79.04       64.13      0.72 o 
  -1   3   2      169.29      168.54      1.00 o 
   0   3   2      154.55      143.54      1.06 o 
   1   3   2        0.03        0.10      0.87 o 
   2   3   2     1926.09     1988.85     14.76 o 
   3   3   2      369.42      325.02      7.65 o 
   4   3   2        6.86        9.35      1.24 o 
   5   3   2        8.55       11.13      1.83 o 
   6   3   2        8.66       10.01      2.03 o 
   7   3   2      103.84       98.37      5.11 o 
   8   3   2      132.21      134.81      6.66 o 
   9   3   2       65.75       60.84      5.56 o 
  10   3   2       19.09       12.40      4.34 o 
  11   3   2       22.25       27.56      5.01 o 
  12   3   2        5.25        0.89      4.89 o 
  13   3   2      108.95       99.47      9.25 o 
  14   3   2        1.16        2.21      5.88 o 
  15   3   2       18.94       15.81      5.97 o 
 -14   4   2        1.35        3.81      4.39 o 
 -13   4   2        3.99        7.86      4.38 o 
 -12   4   2       18.07        9.17      4.86 o 
 -11   4   2       33.37       18.44      5.36 o 
 -10   4   2       18.43       15.06      4.04 o 
  -9   4   2        9.32       13.22      3.20 o 
  -8   4   2       47.02       39.41      4.39 o 
  -7   4   2        0.00        1.15      2.18 o 
  -6   4   2       37.97       38.58      3.52 o 
  -5   4   2       44.73       60.75      3.85 o 
  -4   4   2      132.83      119.48      4.44 o 
  -3   4   2      417.27      441.09      8.00 o 
  -2   4   2       29.21       31.31      2.31 o 
  -1   4   2      777.49      884.57     10.54 o 
   0   4   2      226.75      204.63      5.18 o 
   1   4   2       63.41       72.70      3.32 o 
   2   4   2       29.65       41.86      2.82 o 
   3   4   2      176.08      203.20      5.69 o 
   4   4   2      193.55      218.48      7.17 o 
   5   4   2       11.61       12.91      2.44 o 
   6   4   2       89.62       90.98      5.07 o 
   7   4   2       35.93       41.00      4.43 o 
   8   4   2       79.54       66.59      5.52 o 
   9   4   2       14.56       17.04      3.46 o 
  10   4   2      540.07      569.27     16.46 o 
  11   4   2       65.65       63.32      6.99 o 
  12   4   2       19.74        9.29      5.09 o 
  13   4   2       92.78       91.08      9.10 o 
  14   4   2       30.70       12.94      7.30 o 
 -13   5   2        0.07        2.23      3.91 o 
 -12   5   2        9.59       14.91      4.54 o 
 -11   5   2        0.94        3.55      4.19 o 
 -10   5   2        6.39        2.91      3.80 o 
  -9   5   2       24.98       22.19      3.61 o 
  -8   5   2       39.49       48.23      4.88 o 
  -7   5   2      104.76      107.92      6.16 o 
  -6   5   2       44.59       34.76      3.73 o 
  -5   5   2        9.63       13.96      2.56 o 
  -4   5   2        5.05        7.28      1.94 o 
  -3   5   2       11.25        6.84      1.94 o 
  -2   5   2      108.06      129.24      4.96 o 
  -1   5   2      593.58      544.88      9.47 o 
   0   5   2       34.37       30.24      2.79 o 
   1   5   2        4.18        2.41      1.85 o 
   2   5   2      419.70      456.37      9.15 o 
   3   5   2      188.47      203.54      6.52 o 
   4   5   2        0.67        2.17      1.60 o 
   5   5   2        0.49        3.55      1.75 o 
   6   5   2      546.27      541.61     12.72 o 
   7   5   2      219.70      234.48      9.15 o 
   8   5   2      172.94      200.47      8.85 o 
   9   5   2        2.08        0.75      4.51 o 
  10   5   2        1.05        3.43      5.01 o 
  11   5   2       90.74       74.96      9.24 o 
  12   5   2        2.60        4.36      6.28 o 
  13   5   2        0.33       12.54      4.92 o 
 -12   6   2        0.36        1.72      4.46 o 
 -11   6   2       41.13       29.98      5.13 o 
 -10   6   2        0.01        3.02      3.54 o 
  -9   6   2        4.07        4.88      3.45 o 
  -8   6   2        1.43        0.94      3.36 o 
  -7   6   2        7.10        3.74      3.10 o 
  -6   6   2       14.38        6.00      3.00 o 
  -5   6   2       35.94       34.06      3.87 o 
  -4   6   2        6.99       10.54      2.35 o 
  -3   6   2        0.22        0.60      1.69 o 
  -2   6   2        6.10        9.63      2.22 o 
  -1   6   2      242.15      224.00      7.16 o 
   0   6   2        0.06        0.65      1.81 o 
   1   6   2       10.44        8.88      2.47 o 
   2   6   2      383.24      387.92      9.63 o 
   3   6   2       93.83      106.58      5.64 o 
   4   6   2       91.57       93.95      5.46 o 
   5   6   2       37.02       47.37      4.27 o 
   6   6   2      458.35      457.55     13.17 o 
   7   6   2        0.03        3.82      3.82 o 
   8   6   2      207.99      231.91     10.95 o 
   9   6   2       33.78       16.67      5.96 o 
  10   6   2       16.91       23.09      5.91 o 
  11   6   2        0.02        1.61      4.84 o 
  12   6   2        2.53        4.15      5.07 o 
 -11   7   2        1.84        6.31      4.01 o 
 -10   7   2        2.74        3.36      3.95 o 
  -9   7   2        0.33        2.74      2.56 o 
  -8   7   2       65.95       46.44      6.17 o 
  -7   7   2        5.17        0.32      3.56 o 
  -6   7   2       59.87       56.18      4.97 o 
  -5   7   2       13.45        4.01      3.31 o 
  -4   7   2        7.71        9.12      2.52 o 
  -3   7   2       12.55       17.36      2.91 o 
  -2   7   2       33.51       29.66      3.36 o 
  -1   7   2        5.78        8.09      2.64 o 
   0   7   2        1.44        2.24      2.62 o 
   1   7   2       65.96       66.94      4.94 o 
   2   7   2      338.61      323.17     10.12 o 
   3   7   2      581.85      542.97     13.51 o 
   4   7   2       10.01        8.53      3.58 o 
   5   7   2        0.17        3.18      3.00 o 
   6   7   2       16.98       20.98      4.53 o 
   7   7   2      167.25      163.76      9.17 o 
   8   7   2        7.66        8.62      4.14 o 
   9   7   2        0.92        3.81      4.11 o 
  10   7   2        0.12        0.53      4.27 o 
  11   7   2        0.11        2.30      4.32 o 
 -10   8   2        0.39        4.44      4.09 o 
  -9   8   2        1.14        2.30      3.90 o 
  -8   8   2        0.12        0.87      3.83 o 
  -7   8   2       11.27        8.76      4.32 o 
  -6   8   2       10.61        8.93      3.99 o 
  -5   8   2        0.00        0.00      3.33 o 
  -4   8   2       64.91       62.77      6.05 o 
  -3   8   2        5.08        9.65      3.26 o 
  -2   8   2        4.32        0.32      3.54 o 
  -1   8   2       14.89       14.11      4.51 o 
   0   8   2       81.20       92.55      6.93 o 
   1   8   2      130.66      149.01      8.06 o 
   2   8   2        9.77        3.27      4.32 o 
   3   8   2      189.77      207.73      9.59 o 
   4   8   2        0.00        2.51      3.52 o 
   5   8   2        1.52        2.68      3.12 o 
   6   8   2       62.78       56.71      6.83 o 
   7   8   2        0.87        0.91      3.87 o 
   8   8   2        3.97        4.36      4.36 o 
   9   8   2        0.84        7.40      4.38 o 
  10   8   2       18.21        2.29      6.53 o 
  -8   9   2       11.16       19.71      6.00 o 
  -7   9   2       57.35       55.43      7.40 o 
  -6   9   2        0.53        0.00      4.33 o 
  -5   9   2        3.39        0.46      4.67 o 
  -4   9   2        6.28        4.30      4.30 o 
  -3   9   2        2.81        4.99      3.95 o 
  -2   9   2       14.42       15.15      4.15 o 
  -1   9   2        0.44        4.92      4.01 o 
   0   9   2       10.51       17.15      3.36 o 
   1   9   2        1.27        6.66      3.89 o 
   2   9   2        9.25        1.66      3.76 o 
   3   9   2        5.34        2.99      4.64 o 
   4   9   2        2.76        0.42      3.89 o 
   5   9   2        0.09        0.00      3.72 o 
   6   9   2       11.33       10.69      4.70 o 
   7   9   2        0.00        0.54      5.10 o 
   8   9   2        0.02        7.13      4.48 o 
  -4  10   2       12.34        9.09      6.04 o 
  -3  10   2        0.86        0.57      5.38 o 
  -2  10   2        0.04        1.62      4.91 o 
  -1  10   2       21.33       21.35      6.92 o 
   0  10   2        8.80        3.89      6.00 o 
   1  10   2        5.38        1.10      5.22 o 
   2  10   2        2.53        2.17      5.82 o 
   3  10   2        0.15        0.56      4.63 o 
   4  10   2        0.24        3.29      5.21 o 
 -15   1   3       16.99       26.88      6.80 o 
 -14   1   3        9.40        1.87      6.83 o 
 -13   1   3        8.58       14.89      5.82 o 
 -12   1   3       20.45       13.84      5.48 o 
 -11   1   3       20.91       22.26      4.75 o 
 -10   1   3        7.05        2.07      4.03 o 
  -9   1   3        2.06        3.69      2.01 o 
  -8   1   3        1.07        6.55      2.12 o 
  -7   1   3      148.85      123.44      1.56 o 
  -6   1   3      524.34      467.92      9.04 o 
  -5   1   3      201.53      175.33      1.30 o 
  -4   1   3      151.10      156.57      5.20 o 
  -3   1   3      232.13      191.74      2.45 o 
  -2   1   3      474.02      474.35      8.27 o 
  -1   1   3        1.65        2.99      1.44 o 
   0   1   3      999.53      889.40      8.84 o 
   1   1   3     1504.54     1518.71     10.42 o 
   2   1   3      833.58      832.16      8.91 o 
   3   1   3      750.49      675.68      7.47 o 
   4   1   3      297.00      322.83      6.01 o 
   5   1   3      329.39      293.02      5.83 o 
   6   1   3       38.96       47.74      2.24 o 
   7   1   3       57.33       77.65      3.90 o 
   8   1   3       55.67       50.63      3.53 o 
   9   1   3       20.86       15.31      3.20 o 
  10   1   3        0.04        0.30      3.28 o 
  11   1   3        0.90        1.41      3.15 o 
  12   1   3        7.11        5.37      4.66 o 
  13   1   3       19.47       19.73      5.25 o 
  14   1   3       12.37        4.96      4.96 o 
  15   1   3       11.40        0.00      6.17 o 
 -15   2   3       11.92        4.43      8.25 o 
 -14   2   3       16.06        6.65      8.24 o 
 -13   2   3        0.03        2.36      6.63 o 
 -12   2   3        9.34        9.92      5.62 o 
 -11   2   3       38.44       33.26      5.91 o 
 -10   2   3        2.80       12.40      3.58 o 
  -9   2   3       29.53       33.74      4.61 o 
  -8   2   3      124.78      129.90      6.32 o 
  -7   2   3       39.16       35.02      3.34 o 
  -6   2   3        0.89        0.33      2.03 o 
  -5   2   3      367.33      315.63      6.81 o 
  -4   2   3      506.85      548.86      9.27 o 
  -3   2   3       62.93       46.73      4.24 o 
  -2   2   3     1660.00     1488.12      1.05 o 
  -1   2   3      811.51      863.42      0.76 o 
   0   2   3      339.85      316.61      1.08 o 
   1   2   3        5.93        0.82      0.86 o 
   2   2   3      867.36      772.62      0.86 o 
   3   2   3       16.79       14.73      1.30 o 
   4   2   3     4617.69     5016.02      1.68 o 
   5   2   3       98.10      108.80      4.31 o 
   6   2   3       39.10       40.80      3.30 o 
   7   2   3        0.39        6.15      2.21 o 
   8   2   3      187.44      181.38      6.98 o 
   9   2   3      126.84      145.91      6.75 o 
  10   2   3       61.44       56.24      5.87 o 
  11   2   3        2.60        2.60      3.98 o 
  12   2   3        3.85        5.17      4.24 o 
  13   2   3        1.81        1.98      4.62 o 
  14   2   3        0.87        6.44      6.44 o 
  15   2   3        4.35       10.30      4.63 o 
 -14   3   3       14.46        1.89      6.26 o 
 -13   3   3       37.72       55.37      7.96 o 
 -12   3   3        3.48        5.12      4.76 o 
 -11   3   3       32.17       33.36      6.45 o 
 -10   3   3        5.16        3.91      3.91 o 
  -9   3   3       44.63       31.62      4.54 o 
  -8   3   3       11.41        5.14      2.76 o 
  -7   3   3      235.58      251.90      8.01 o 
  -6   3   3      613.80      577.02      1.71 o 
  -5   3   3       42.11       39.79      1.60 o 
  -4   3   3      830.52      720.03      1.19 o 
  -3   3   3        1.02        4.16      1.38 o 
  -2   3   3      117.22      109.37      1.41 o 
  -1   3   3      117.92       97.12      3.52 o 
   0   3   3        0.26        0.90      1.08 o 
   1   3   3        2.73        3.24      1.44 o 
   2   3   3      140.55      114.44      1.31 o 
   3   3   3      383.35      404.88      8.44 o 
   4   3   3      290.96      252.29      1.57 o 
   5   3   3      419.53      392.59      8.54 o 
   6   3   3        0.70        1.81      1.81 o 
   7   3   3       76.09       84.77      5.21 o 
   8   3   3        1.78        2.90      2.90 o 
   9   3   3      272.53      308.28     10.70 o 
  10   3   3        0.05        2.15      3.38 o 
  11   3   3       37.83       41.00      5.45 o 
  12   3   3       49.60       53.14      6.78 o 
  13   3   3       16.55       21.90      5.56 o 
  14   3   3        4.81        2.30      6.48 o 
 -14   4   3        0.87        3.34      4.53 o 
 -13   4   3        0.16        1.07      4.06 o 
 -12   4   3        0.41        1.98      5.21 o 
 -11   4   3        5.39        6.60      5.03 o 
 -10   4   3       14.23       14.71      5.16 o 
  -9   4   3        5.95       10.67      3.77 o 
  -8   4   3        9.33        1.14      3.16 o 
  -7   4   3        9.42       10.56      2.36 o 
  -6   4   3      273.34      249.76      7.74 o 
  -5   4   3       52.87       43.15      1.73 o 
  -4   4   3       10.49       12.23      1.41 o 
  -3   4   3       55.86       50.25      1.53 o 
  -2   4   3        6.71        1.88      1.17 o 
  -1   4   3      387.37      365.30      1.21 o 
   0   4   3       30.09       32.84      1.69 o 
   1   4   3       20.20       23.84      2.04 o 
   2   4   3       68.33       73.28      1.43 o 
   3   4   3        3.13        1.14      1.75 o 
   4   4   3        0.29        1.63      1.79 o 
   5   4   3        8.40        8.47      2.24 o 
   6   4   3       81.02       85.97      5.09 o 
   7   4   3       74.31       72.80      5.68 o 
   8   4   3       94.16       92.41      6.60 o 
   9   4   3        7.40       15.37      4.19 o 
  10   4   3        0.41        1.59      3.95 o 
  11   4   3       40.41       46.86      6.44 o 
  12   4   3       68.80       74.01      9.11 o 
  13   4   3       70.93       46.75      8.51 o 
  14   4   3        0.21        0.61      5.91 o 
 -13   5   3        8.23        1.46      4.70 o 
 -12   5   3        1.69       10.20      3.73 o 
 -11   5   3        6.20       15.11      4.70 o 
 -10   5   3        0.14        0.37      3.46 o 
  -9   5   3        5.76        0.73      3.37 o 
  -8   5   3       47.77       60.49      4.34 o 
  -7   5   3       27.70       32.46      4.28 o 
  -6   5   3       51.89       61.06      4.70 o 
  -5   5   3        6.24        1.72      2.26 o 
  -4   5   3       64.48       62.01      2.13 o 
  -3   5   3      119.93      134.98      5.35 o 
  -2   5   3      230.72      211.24      6.40 o 
  -1   5   3      214.33      196.86      1.63 o 
   0   5   3      280.22      274.90      7.36 o 
   1   5   3       15.19       18.33      2.79 o 
   2   5   3        9.51       10.27      1.86 o 
   3   5   3        1.89        1.41      1.80 o 
   4   5   3       10.04       14.73      2.90 o 
   5   5   3        5.28        0.00      2.62 o 
   6   5   3       76.36       66.90      5.25 o 
   7   5   3       86.46       92.94      6.43 o 
   8   5   3      354.06      386.97     13.18 o 
   9   5   3        0.43       11.28      3.65 o 
  10   5   3      110.43       91.85      8.11 o 
  11   5   3       17.55       14.86      5.72 o 
  12   5   3        6.09       10.82      5.64 o 
  13   5   3        0.29        1.86      5.40 o 
 -12   6   3        3.38        6.20      4.25 o 
 -11   6   3       16.08       10.99      4.06 o 
 -10   6   3       18.89       18.42      4.26 o 
  -9   6   3        9.60       10.59      3.79 o 
  -8   6   3       42.64       47.01      5.27 o 
  -7   6   3        4.85        3.61      3.05 o 
  -6   6   3       33.05       35.69      3.83 o 
  -5   6   3        6.61        9.30      2.24 o 
  -4   6   3        1.11        0.22      2.49 o 
  -3   6   3       49.34       41.71      2.26 o 
  -2   6   3       14.63       14.10      3.59 o 
  -1   6   3      642.63      631.14     12.15 o 
   0   6   3        8.67        1.27      2.30 o 
   1   6   3       47.32       47.72      3.90 o 
   2   6   3        9.69        6.53      2.65 o 
   3   6   3        0.00        4.69      2.45 o 
   4   6   3      363.92      342.14     10.38 o 
   5   6   3        2.40        7.93      3.79 o 
   6   6   3       30.58       37.92      5.65 o 
   7   6   3       12.90        8.08      4.73 o 
   8   6   3       27.44       30.07      5.66 o 
   9   6   3       38.82       46.28      5.83 o 
  10   6   3        1.01        4.81      4.81 o 
  11   6   3        1.12        5.15      5.38 o 
  12   6   3        1.30        6.01      6.01 o 
 -11   7   3        1.91        0.86      3.66 o 
 -10   7   3        6.46        4.51      3.75 o 
  -9   7   3        6.54        6.55      3.52 o 
  -8   7   3        2.21        6.16      3.29 o 
  -7   7   3        2.64        3.60      3.60 o 
  -6   7   3        7.05        8.16      2.68 o 
  -5   7   3       21.88       14.39      3.70 o 
  -4   7   3        0.55        1.64      2.62 o 
  -3   7   3        0.05        0.26      2.37 o 
  -2   7   3       39.00       30.92      3.57 o 
  -1   7   3        0.91        1.27      3.12 o 
   0   7   3      224.33      225.89      8.97 o 
   1   7   3        7.73        4.44      3.67 o 
   2   7   3       74.66       94.60      6.50 o 
   3   7   3      109.49      124.81      7.53 o 
   4   7   3       21.19       25.26      4.62 o 
   5   7   3       13.97       10.89      4.13 o 
   6   7   3       42.58       47.37      6.08 o 
   7   7   3       44.42       41.25      6.62 o 
   8   7   3        0.17        4.86      4.86 o 
   9   7   3       24.25       26.08      5.45 o 
  10   7   3        5.64       14.39      4.73 o 
  11   7   3        0.46        1.90      5.43 o 
  -9   8   3        0.29        0.83      2.97 o 
  -8   8   3        0.55        0.80      4.15 o 
  -7   8   3        2.11        3.99      3.99 o 
  -6   8   3       12.97       15.98      3.48 o 
  -5   8   3        0.38        0.00      2.82 o 
  -4   8   3       43.04       41.25      5.62 o 
  -3   8   3       15.82       20.02      4.06 o 
  -2   8   3       68.84       55.13      5.29 o 
  -1   8   3        6.63       11.18      3.10 o 
   0   8   3       86.43       96.90      7.20 o 
   1   8   3       54.05       42.08      5.96 o 
   2   8   3       25.67       21.47      4.06 o 
   3   8   3        3.07        3.31      4.14 o 
   4   8   3        0.75        0.78      3.63 o 
   5   8   3        2.60        6.62      4.51 o 
   6   8   3        1.54        3.61      4.48 o 
   7   8   3       34.34       29.70      6.23 o 
   8   8   3        1.45        6.88      4.14 o 
   9   8   3        6.66        6.33      5.09 o 
  -7   9   3        0.77        0.46      4.15 o 
  -6   9   3        7.00       15.11      3.78 o 
  -5   9   3       21.93       15.46      4.83 o 
  -4   9   3        0.31        1.63      3.66 o 
  -3   9   3        0.20        3.60      3.74 o 
  -2   9   3        1.37        0.38      3.48 o 
  -1   9   3       22.93       23.31      4.89 o 
   0   9   3       12.33       11.23      4.13 o 
   1   9   3        5.14        2.98      3.62 o 
   2   9   3        0.46        3.46      3.04 o 
   3   9   3        0.20        3.91      3.91 o 
   4   9   3        8.58       12.05      4.17 o 
   5   9   3        0.00        0.98      3.74 o 
   6   9   3        1.40        3.63      4.24 o 
   7   9   3        2.03        7.75      5.31 o 
  -3  10   3        4.41       11.67      4.46 o 
  -2  10   3        0.07        1.04      5.19 o 
  -1  10   3        0.99        1.55      4.97 o 
   0  10   3        0.01        0.55      4.67 o 
   1  10   3       15.11       18.26      5.70 o 
   2  10   3        0.09        2.16      4.70 o 
   3  10   3        0.11        2.20      5.10 o 
 -15   0   4        4.16        2.55      7.98 o 
 -14   0   4        5.10        0.76      8.19 o 
 -13   0   4        3.51        1.39      7.13 o 
 -12   0   4        1.95        6.97      5.52 o 
 -11   0   4        0.99        4.33      4.33 o 
 -10   0   4        4.47        6.85      4.07 o 
  -9   0   4       28.68       30.02      3.88 o 
  -8   0   4      183.63      190.08      5.67 o 
  -7   0   4        1.93        0.22      2.13 o 
  -6   0   4      305.72      329.30      8.19 o 
  -5   0   4       57.51       43.03      3.58 o 
  -4   0   4      220.69      209.05      6.50 o 
  -3   0   4      972.13      899.07     10.08 o 
  -2   0   4      203.54      212.83      7.72 o 
  -1   0   4     1956.08     2013.81     12.05 o 
   0   0   4      366.57      339.43      2.35 o 
   1   0   4       14.32       13.67      1.09 o 
   2   0   4      329.37      363.37      6.27 o 
   3   0   4      271.34      219.94      0.91 o 
   4   0   4      634.19      657.65      9.43 o 
   5   0   4      433.68      440.15      9.34 o 
   6   0   4      100.93      103.18      3.19 o 
   7   0   4       10.89        9.89      2.90 o 
   8   0   4       13.98        4.79      2.64 o 
   9   0   4      549.16      606.16     14.76 o 
  10   0   4      195.21      218.15      8.41 o 
  11   0   4        0.57        7.89      3.22 o 
  12   0   4        3.16        2.42      4.55 o 
  13   0   4       21.47       22.58      5.60 o 
  14   0   4        0.93        7.05      5.43 o 
 -15   1   4        0.24        3.44      5.96 o 
 -14   1   4        0.36        4.99      5.78 o 
 -13   1   4        4.54       17.99      5.55 o 
 -12   1   4        4.30        6.91      4.24 o 
 -11   1   4        1.20        2.15      4.17 o 
 -10   1   4        1.48        3.23      3.23 o 
  -9   1   4      173.00      187.24      8.90 o 
  -8   1   4      220.73      240.74      9.17 o 
  -7   1   4       16.01       16.58      3.16 o 
  -6   1   4       11.60       11.95      2.54 o 
  -5   1   4     1574.83     1683.11     16.35 o 
  -4   1   4     1028.44     1025.72      1.19 o 
  -3   1   4      329.15      332.50      5.12 o 
  -2   1   4        0.02        2.93      1.24 o 
  -1   1   4        1.19        1.69      1.24 o 
   0   1   4     1605.50     1626.53     12.46 o 
   1   1   4      147.60      145.75      4.93 o 
   2   1   4        0.14        0.35      0.79 o 
   3   1   4        6.27        4.27      1.02 o 
   4   1   4      797.41      802.88      9.62 o 
   5   1   4      222.16      181.78      1.38 o 
   6   1   4      388.13      436.74      1.80 o 
   7   1   4        4.57        1.64      1.79 o 
   8   1   4      136.72      150.72      6.26 o 
   9   1   4      227.50      196.04      8.21 o 
  10   1   4      112.34      120.31      7.25 o 
  11   1   4        8.11        5.02      4.04 o 
  12   1   4       81.63       86.24      7.75 o 
  13   1   4       48.06       49.13      5.94 o 
  14   1   4        1.73        2.99      5.69 o 
 -14   2   4        0.08        7.03      7.03 o 
 -13   2   4      110.20       98.44     10.16 o 
 -12   2   4       65.05       74.68      7.90 o 
 -11   2   4       23.39       13.19      5.03 o 
 -10   2   4        0.42        1.01      3.73 o 
  -9   2   4        9.86       11.79      4.51 o 
  -8   2   4      338.31      380.05      3.24 o 
  -7   2   4       90.43       78.51      2.00 o 
  -6   2   4       36.28       34.30      3.98 o 
  -5   2   4      844.52      843.41      1.69 o 
  -4   2   4     1058.52     1147.23     11.82 o 
  -3   2   4      348.26      368.22      5.74 o 
  -2   2   4      137.32      108.25      1.33 o 
  -1   2   4      588.81      580.51      8.66 o 
   0   2   4       28.20       29.52      2.81 o 
   1   2   4       72.20       78.22      2.24 o 
   2   2   4       86.59       96.41      3.08 o 
   3   2   4       46.84       50.28      1.72 o 
   4   2   4        8.04        8.57      1.63 o 
   5   2   4       78.85       92.98      4.28 o 
   6   2   4        0.79        0.35      1.65 o 
   7   2   4        6.22       10.65      2.96 o 
   8   2   4       15.04       20.64      3.29 o 
   9   2   4      471.96      419.78     12.16 o 
  10   2   4       15.70       18.47      4.26 o 
  11   2   4       76.56       71.10      7.00 o 
  12   2   4       33.70       33.09      6.62 o 
  13   2   4        0.47        4.27      5.65 o 
  14   2   4       31.11       29.21      6.37 o 
 -14   3   4       16.21       19.41      6.32 o 
 -13   3   4        1.52        1.18      6.43 o 
 -12   3   4        0.08        4.97      4.97 o 
 -11   3   4       43.97       38.92      6.00 o 
 -10   3   4       56.16       52.45      5.39 o 
  -9   3   4       29.76       28.48      5.17 o 
  -8   3   4       14.88       11.90      3.73 o 
  -7   3   4       24.15       28.60      3.66 o 
  -6   3   4       88.57      106.63      3.65 o 
  -5   3   4       10.86        6.09      2.20 o 
  -4   3   4      116.20      131.94      5.00 o 
  -3   3   4       22.56       19.55      2.26 o 
  -2   3   4      283.33      287.93      8.50 o 
  -1   3   4      582.24      591.06      1.39 o 
   0   3   4      317.30      323.63      6.99 o 
   1   3   4      197.95      211.29      5.94 o 
   2   3   4     1588.62     1675.21      1.87 o 
   3   3   4       14.77       15.27      2.60 o 
   4   3   4       23.39       15.90      1.63 o 
   5   3   4      206.30      189.03      2.18 o 
   6   3   4      104.59      109.11      5.42 o 
   7   3   4        0.15        0.00      2.35 o 
   8   3   4       57.68       74.90      5.75 o 
   9   3   4       16.17       22.83      4.03 o 
  10   3   4        2.86        5.75      3.82 o 
  11   3   4       39.68       44.62      6.61 o 
  12   3   4       54.55       54.05      7.42 o 
  13   3   4       16.18        9.45      5.56 o 
  14   3   4        0.84        0.61      6.61 o 
 -13   4   4        0.64        8.13      5.22 o 
 -12   4   4        0.25        4.24      4.34 o 
 -11   4   4       12.33       15.40      5.17 o 
 -10   4   4        1.75        4.04      4.13 o 
  -9   4   4        2.98        0.37      3.21 o 
  -8   4   4       11.38        7.21      3.58 o 
  -7   4   4        3.95        3.61      2.28 o 
  -6   4   4       15.20       15.80      3.34 o 
  -5   4   4       39.74       38.63      2.29 o 
  -4   4   4       25.20       23.94      2.98 o 
  -3   4   4        1.77        1.94      2.01 o 
  -2   4   4        0.90        0.62      1.60 o 
  -1   4   4      137.89      168.05      5.50 o 
   0   4   4        6.28       11.84      1.98 o 
   1   4   4       77.59       63.89      3.95 o 
   2   4   4       69.48       67.29      3.83 o 
   3   4   4       95.25       98.45      5.58 o 
   4   4   4       13.99       14.88      2.31 o 
   5   4   4       42.80       40.34      1.75 o 
   6   4   4        0.59        1.54      2.60 o 
   7   4   4        4.90        1.74      2.91 o 
   8   4   4       95.02       87.01      6.36 o 
   9   4   4        8.33       12.05      3.82 o 
  10   4   4       92.26       89.80      8.12 o 
  11   4   4       52.20       49.21      6.60 o 
  12   4   4        3.97        2.18      5.51 o 
  13   4   4        1.88        1.18      5.93 o 
 -13   5   4        0.34        1.64      4.39 o 
 -12   5   4        0.55        0.50      4.70 o 
 -11   5   4        1.86        1.90      4.40 o 
 -10   5   4        0.14        4.07      4.07 o 
  -9   5   4        3.24        0.37      3.33 o 
  -8   5   4       16.44       12.33      4.03 o 
  -7   5   4        2.10        2.64      3.01 o 
  -6   5   4        0.25        2.06      2.14 o 
  -5   5   4       57.08       65.18      4.54 o 
  -4   5   4       44.97       43.86      3.60 o 
  -3   5   4      191.60      164.56      6.10 o 
  -2   5   4       84.18       77.45      4.37 o 
  -1   5   4       17.28       19.65      2.76 o 
   0   5   4       11.58        5.36      2.60 o 
   1   5   4        0.61        2.06      2.44 o 
   2   5   4      189.41      159.05      2.30 o 
   3   5   4       74.52       55.03      2.56 o 
   4   5   4       46.89       46.81      4.48 o 
   5   5   4        5.66       11.48      2.85 o 
   6   5   4      145.85      162.29      8.15 o 
   7   5   4        0.01        2.71      4.09 o 
   8   5   4        0.00        3.46      3.95 o 
   9   5   4       85.47       99.77      8.51 o 
  10   5   4        1.91        1.92      4.99 o 
  11   5   4        0.06        5.45      4.38 o 
  12   5   4        0.11        4.17      5.35 o 
 -12   6   4        4.71        3.44      5.49 o 
 -11   6   4        0.02        4.37      4.37 o 
 -10   6   4       12.47        3.03      5.03 o 
  -9   6   4        0.32        1.20      3.60 o 
  -8   6   4       16.97       13.83      4.57 o 
  -7   6   4        8.50        8.25      3.36 o 
  -6   6   4       21.98       26.89      4.58 o 
  -5   6   4       28.00       21.56      3.75 o 
  -4   6   4        3.17        6.84      2.67 o 
  -3   6   4        5.27        9.29      2.64 o 
  -2   6   4      168.38      154.06      2.50 o 
  -1   6   4       33.02       38.37      2.09 o 
   0   6   4      510.19      549.96      2.54 o 
   1   6   4        0.45        2.04      3.20 o 
   2   6   4       90.45       86.70      2.26 o 
   3   6   4       26.51       35.07      4.32 o 
   4   6   4      318.98      354.28      3.82 o 
   5   6   4       28.40       22.04      5.54 o 
   6   6   4      464.79      470.54     14.49 o 
   7   6   4       11.74        8.47      5.09 o 
   8   6   4       10.52       15.77      5.14 o 
   9   6   4        9.32        1.00      4.87 o 
  10   6   4       21.62       20.02      6.56 o 
  11   6   4        4.15        6.09      6.09 o 
  12   6   4        5.81        2.64      6.85 o 
 -10   7   4        4.02        2.21      4.54 o 
  -9   7   4        7.29        4.14      3.77 o 
  -8   7   4       22.86       11.72      4.69 o 
  -7   7   4        0.45        1.80      3.35 o 
  -6   7   4        0.00        3.16      3.16 o 
  -5   7   4        0.32        2.23      2.90 o 
  -4   7   4        0.00        5.11      2.84 o 
  -3   7   4       10.22       11.53      3.23 o 
  -2   7   4        0.29        0.83      2.80 o 
  -1   7   4       40.93       42.94      4.63 o 
   0   7   4      171.77      164.61      8.06 o 
   1   7   4      179.00      169.75      8.48 o 
   2   7   4       98.54       99.99      6.85 o 
   3   7   4        6.63        5.09      4.29 o 
   4   7   4       26.90       19.60      4.62 o 
   5   7   4      178.16      167.18      9.28 o 
   6   7   4       26.32       39.85      5.88 o 
   7   7   4        9.13        5.20      4.72 o 
   8   7   4        0.40        0.50      4.61 o 
   9   7   4        0.19        1.14      4.67 o 
  10   7   4        8.12        4.36      5.77 o 
  -9   8   4        0.06        3.75      3.75 o 
  -8   8   4        0.08        2.08      2.48 o 
  -7   8   4        0.55        0.80      3.64 o 
  -6   8   4        3.20        0.39      4.08 o 
  -5   8   4        0.03        0.72      3.06 o 
  -4   8   4        0.19        3.73      3.73 o 
  -3   8   4       20.73       16.93      4.16 o 
  -2   8   4       15.73        8.19      3.83 o 
  -1   8   4        0.12        5.17      3.09 o 
   0   8   4        7.86        6.43      3.47 o 
   1   8   4       13.88       18.47      4.37 o 
   2   8   4        1.16        1.55      3.78 o 
   3   8   4        0.00        3.27      3.36 o 
   4   8   4        6.72        3.90      4.43 o 
   5   8   4        7.61       11.51      4.84 o 
   6   8   4        0.08        2.48      4.35 o 
   7   8   4        0.00        3.22      4.19 o 
   8   8   4        5.81        5.28      6.34 o 
   9   8   4        0.14        7.62      5.78 o 
  -6   9   4        3.60        3.07      3.72 o 
  -5   9   4        0.02        0.85      3.34 o 
  -4   9   4        3.30        1.28      4.03 o 
  -3   9   4        1.87        2.49      3.66 o 
  -2   9   4        0.00        0.85      4.36 o 
  -1   9   4        0.68        1.26      4.30 o 
   0   9   4        1.72        4.89      4.89 o 
   1   9   4        0.00        4.63      4.63 o 
   2   9   4       11.06       14.55      5.02 o 
   3   9   4        2.36        4.24      4.24 o 
   4   9   4        0.47        4.98      4.98 o 
   5   9   4        0.25        1.07      4.60 o 
   6   9   4        0.10        5.67      4.93 o 
  -1  10   4       11.92       16.52      5.43 o 
   0  10   4        1.51        5.92      4.56 o 
   1  10   4        2.41        1.11      5.40 o 
 -14   1   5        8.96       15.03      5.95 o 
 -13   1   5        0.00        1.21      5.76 o 
 -12   1   5        0.11        1.59      4.39 o 
 -11   1   5        1.57        1.81      4.40 o 
 -10   1   5       17.31        9.87      4.65 o 
  -9   1   5       48.53       50.08      3.74 o 
  -8   1   5       77.72       84.37      3.40 o 
  -7   1   5        1.63        1.69      2.40 o 
  -6   1   5        2.23        2.02      2.11 o 
  -5   1   5       13.93       12.66      1.93 o 
  -4   1   5        2.79        2.12      1.79 o 
  -3   1   5       25.06       27.34      2.27 o 
  -2   1   5      310.99      293.27      6.30 o 
  -1   1   5      164.00      163.58      4.63 o 
   0   1   5        0.60        0.16      1.83 o 
   1   1   5      229.31      229.65      5.28 o 
   2   1   5      147.83      163.81      4.65 o 
   3   1   5      164.69      181.74      4.03 o 
   4   1   5       10.26        7.69      1.24 o 
   5   1   5      141.58      155.81      5.24 o 
   6   1   5      224.20      204.66      6.60 o 
   7   1   5        0.91        1.98      2.50 o 
   8   1   5       70.54       78.22      5.76 o 
   9   1   5        1.12        3.99      3.99 o 
  10   1   5       29.68       28.02      5.47 o 
  11   1   5       13.00        6.18      4.86 o 
  12   1   5       13.42       11.30      5.30 o 
  13   1   5        2.50        3.56      5.40 o 
  14   1   5        0.79        3.98      6.48 o 
 -14   2   5        0.30        5.83      6.25 o 
 -13   2   5        4.07       12.42      5.52 o 
 -12   2   5        1.14        3.72      4.67 o 
 -11   2   5        0.95        2.29      4.42 o 
 -10   2   5       18.31       17.67      4.96 o 
  -9   2   5        6.79        6.60      3.54 o 
  -8   2   5        4.52        7.18      3.09 o 
  -7   2   5       25.58       18.24      3.87 o 
  -6   2   5        0.00        2.24      2.09 o 
  -5   2   5       25.86       22.41      1.71 o 
  -4   2   5      163.13      162.36      5.91 o 
  -3   2   5      110.41      122.40      5.53 o 
  -2   2   5      169.96      162.00      5.35 o 
  -1   2   5      124.64      118.11      5.60 o 
   0   2   5      822.19      859.75     12.42 o 
   1   2   5       66.20       42.55      5.15 o 
   2   2   5     3174.26     3548.26      1.51 o 
   3   2   5      189.53      205.55      5.96 o 
   4   2   5       46.86       63.94      3.74 o 
   5   2   5       35.30       39.71      2.56 o 
   6   2   5      403.50      389.49      2.33 o 
   7   2   5      281.35      289.05      2.14 o 
   8   2   5      140.71      122.97      2.38 o 
   9   2   5       70.84       81.50      6.18 o 
  10   2   5        3.07        2.28      4.17 o 
  11   2   5        0.15        1.35      4.02 o 
  12   2   5       11.80        5.64      5.64 o 
  13   2   5       12.37        6.48      5.73 o 
  14   2   5        1.26        5.22      6.11 o 
 -13   3   5       25.04       17.79      6.66 o 
 -12   3   5        1.93       12.12      4.63 o 
 -11   3   5        7.18        1.84      5.51 o 
 -10   3   5       40.52       31.54      5.71 o 
  -9   3   5      143.14      123.88      4.33 o 
  -8   3   5      139.19      130.88      2.71 o 
  -7   3   5      162.19      150.76      7.34 o 
  -6   3   5      201.23      206.30      7.53 o 
  -5   3   5        7.26       16.32      2.81 o 
  -4   3   5        0.24        1.69      2.04 o 
  -3   3   5      329.56      289.46      7.53 o 
  -2   3   5       15.22       24.65      2.69 o 
  -1   3   5       12.90       11.74      2.51 o 
   0   3   5       13.99       22.46      2.85 o 
   1   3   5       95.27       93.90      5.12 o 
   2   3   5       74.84       76.77      3.15 o 
   3   3   5      249.00      243.02      7.18 o 
   4   3   5       13.59        3.76      1.76 o 
   5   3   5       72.41       81.01      4.88 o 
   6   3   5        5.39        9.97      2.78 o 
   7   3   5      103.16      123.73      7.14 o 
   8   3   5        0.07        3.55      3.55 o 
   9   3   5       15.40        4.72      4.39 o 
  10   3   5      168.09      183.07     10.16 o 
  11   3   5       20.29       11.45      5.33 o 
  12   3   5       41.22       61.34      7.10 o 
  13   3   5       12.80       20.37      5.82 o 
 -13   4   5        0.37        4.84      5.07 o 
 -12   4   5       12.31       14.78      5.92 o 
 -11   4   5       11.55       15.59      4.38 o 
 -10   4   5        0.12        2.56      4.59 o 
  -9   4   5       31.34       30.95      4.91 o 
  -8   4   5       11.66       12.66      4.16 o 
  -7   4   5      205.79      213.21      9.35 o 
  -6   4   5      191.75      188.41      7.74 o 
  -5   4   5        3.35        2.48      2.52 o 
  -4   4   5       12.09       12.50      3.02 o 
  -3   4   5      165.66      143.63      5.87 o 
  -2   4   5      149.17      139.57      5.54 o 
  -1   4   5        5.09        0.56      1.61 o 
   0   4   5       52.01       48.76      1.87 o 
   1   4   5        4.14        3.73      2.67 o 
   2   4   5        5.59       10.14      2.45 o 
   3   4   5        1.50        0.44      1.73 o 
   4   4   5       41.19       43.64      3.16 o 
   5   4   5        2.38        2.34      2.60 o 
   6   4   5        7.83        1.43      2.52 o 
   7   4   5       45.41       52.98      5.11 o 
   8   4   5       21.64       23.20      4.31 o 
   9   4   5        5.14        5.74      3.78 o 
  10   4   5       17.16       15.74      5.01 o 
  11   4   5       26.89       27.99      7.19 o 
  12   4   5        4.93        6.27      6.27 o 
  13   4   5        0.37        5.03      6.11 o 
 -12   5   5        0.55        5.57      5.57 o 
 -11   5   5        1.94        3.58      4.55 o 
 -10   5   5        3.21        9.20      4.38 o 
  -9   5   5       13.17       26.12      5.43 o 
  -8   5   5       57.76       51.90      3.62 o 
  -7   5   5        4.04        1.92      3.42 o 
  -6   5   5        0.95        5.14      2.52 o 
  -5   5   5       85.92       99.48      5.46 o 
  -4   5   5      231.38      256.39      8.55 o 
  -3   5   5       12.67        9.80      3.18 o 
  -2   5   5      377.16      366.92      9.59 o 
  -1   5   5      141.94      137.46      6.77 o 
   0   5   5       37.39       46.62      2.98 o 
   1   5   5       18.25       16.19      2.37 o 
   2   5   5        0.24        4.26      2.53 o 
   3   5   5       18.40       13.21      3.56 o 
   4   5   5        5.23        4.52      2.45 o 
   5   5   5       58.36       55.71      3.08 o 
   6   5   5       85.57       83.67      6.80 o 
   7   5   5        0.38        2.24      3.46 o 
   8   5   5       52.44       41.55      6.38 o 
   9   5   5        1.74        3.74      5.23 o 
  10   5   5       16.95       14.67      6.10 o 
  11   5   5        0.03        2.29      5.04 o 
  12   5   5       18.38       21.48      6.12 o 
 -11   6   5       13.74       10.35      4.98 o 
 -10   6   5        7.50       11.04      4.69 o 
  -9   6   5        0.27        1.30      4.53 o 
  -8   6   5       12.74        2.00      4.14 o 
  -7   6   5        1.61        0.38      3.66 o 
  -6   6   5       25.80       17.09      3.39 o 
  -5   6   5        4.89        2.44      3.26 o 
  -4   6   5      146.05      156.17      7.65 o 
  -3   6   5      258.40      250.66      8.99 o 
  -2   6   5       11.82        9.59      3.36 o 
  -1   6   5       18.47       15.20      3.40 o 
   0   6   5        3.41        3.55      3.55 o 
   1   6   5       69.91       69.05      3.08 o 
   2   6   5      167.98      155.19      3.63 o 
   3   6   5        7.14        3.20      3.47 o 
   4   6   5       15.57       12.46      3.81 o 
   5   6   5      120.36      108.77      8.11 o 
   6   6   5        2.20        8.06      4.12 o 
   7   6   5       69.97       75.89      7.22 o 
   8   6   5        7.34        4.88      4.78 o 
   9   6   5        1.16        6.51      4.58 o 
  10   6   5        1.76        6.20      6.20 o 
  11   6   5        0.92        5.21      6.24 o 
 -10   7   5        5.99        4.84      4.40 o 
  -9   7   5        1.88       12.86      4.01 o 
  -8   7   5        0.00        1.74      3.91 o 
  -7   7   5        1.04        4.01      3.88 o 
  -6   7   5        0.25        3.79      3.79 o 
  -5   7   5        2.18        2.80      2.76 o 
  -4   7   5        6.75        7.45      7.45 o 
  -3   7   5       75.66       82.08      4.41 o 
  -2   7   5       47.50       40.52      2.51 o 
  -1   7   5       10.07       14.41      4.79 o 
   0   7   5      116.49      117.55      8.08 o 
   1   7   5       38.98       31.85      2.72 o 
   2   7   5       17.70       14.98      4.54 o 
   3   7   5       85.82       91.35      3.86 o 
   4   7   5      111.31       97.91      4.34 o 
   5   7   5       15.56       21.00      4.60 o 
   6   7   5       64.68       71.93      7.93 o 
   7   7   5       31.70       45.73      6.57 o 
   8   7   5        0.95        1.14      4.66 o 
   9   7   5        0.56        6.19      4.18 o 
  -8   8   5        0.58        0.91      4.29 o 
  -7   8   5        4.39        2.21      4.46 o 
  -6   8   5       11.78        5.02      4.24 o 
  -5   8   5        0.14        2.40      3.69 o 
  -4   8   5        1.38        1.93      3.46 o 
  -3   8   5        3.03        1.89      3.21 o 
  -2   8   5        3.02        1.12      3.85 o 
  -1   8   5        4.82        2.28      3.59 o 
   0   8   5        0.43        0.79      3.64 o 
   1   8   5        3.07        0.43      3.90 o 
   2   8   5        0.65        3.94      4.34 o 
   3   8   5        3.06        1.39      4.26 o 
   4   8   5        0.02        0.97      4.69 o 
   5   8   5       15.12       27.28      6.90 o 
   6   8   5       19.41       17.12      6.55 o 
   7   8   5        0.10        1.18      5.70 o 
   8   8   5        0.07        3.21      4.95 o 
  -5   9   5        0.05        5.03      4.29 o 
  -4   9   5        2.54        0.88      4.29 o 
  -3   9   5        5.99        1.32      4.01 o 
  -2   9   5        0.61        0.90      3.55 o 
  -1   9   5        1.02        4.54      3.48 o 
   0   9   5        4.64        6.65      3.73 o 
   1   9   5        2.78        8.58      4.74 o 
   2   9   5        0.63        1.56      4.48 o 
   3   9   5        0.11        4.31      4.67 o 
   4   9   5        0.89        3.93      5.83 o 
   5   9   5        8.84       14.23      5.98 o 
 -13   0   6       15.79       26.22      8.41 o 
 -12   0   6       26.01       29.64      6.48 o 
 -11   0   6        3.53        5.17      6.40 o 
 -10   0   6        2.44       10.26      5.94 o 
  -9   0   6        0.00        1.64      4.31 o 
  -8   0   6        4.31        9.58      4.01 o 
  -7   0   6        0.19        1.43      3.09 o 
  -6   0   6      269.81      279.83      8.88 o 
  -5   0   6      220.88      214.15      2.39 o 
  -4   0   6        7.64        9.43      2.33 o 
  -3   0   6        0.15        1.67      1.67 o 
  -2   0   6        3.35        0.91      1.51 o 
  -1   0   6      283.21      315.05      7.01 o 
   0   0   6      593.07      599.68     10.90 o 
   1   0   6       63.52       66.92      2.18 o 
   2   0   6      195.73      166.69      5.57 o 
   3   0   6      170.34      168.87      5.75 o 
   4   0   6       34.31       26.88      1.63 o 
   5   0   6       23.45       27.37      3.15 o 
   6   0   6      193.80      217.11      8.00 o 
   7   0   6        1.72        1.36      3.83 o 
   8   0   6      361.19      318.86     11.31 o 
   9   0   6        0.11        0.75      3.97 o 
  10   0   6        2.73        0.43      3.80 o 
  11   0   6        4.58       12.92      5.23 o 
  12   0   6       17.63        7.88      5.03 o 
  13   0   6       11.94        4.38      6.27 o 
 -13   1   6        4.05       11.12      5.97 o 
 -12   1   6        2.82        3.54      5.18 o 
 -11   1   6        0.43        2.10      4.99 o 
 -10   1   6        0.81        8.07      4.53 o 
  -9   1   6      106.10      123.40      6.85 o 
  -8   1   6       10.05        8.19      4.92 o 
  -7   1   6       34.41       44.39      3.17 o 
  -6   1   6        2.81        6.29      2.49 o 
  -5   1   6        7.98        6.39      3.06 o 
  -4   1   6       88.06       77.94      4.39 o 
  -3   1   6       95.37       94.40      6.12 o 
  -2   1   6      390.13      444.39      7.52 o 
  -1   1   6       82.23      101.01      2.54 o 
   0   1   6      132.24      127.12      6.44 o 
   1   1   6      237.12      242.32      4.96 o 
   2   1   6       42.21       27.83      2.49 o 
   3   1   6        1.34        0.16      1.64 o 
   4   1   6        0.08        1.19      1.56 o 
   5   1   6       80.50       63.70      2.10 o 
   6   1   6      138.53      143.20      7.19 o 
   7   1   6      268.33      296.13      2.41 o 
   8   1   6      166.33      163.92      8.08 o 
   9   1   6       75.47       68.61      6.46 o 
  10   1   6        5.41        8.20      4.10 o 
  11   1   6       12.06       17.58      5.20 o 
  12   1   6       17.45        4.63      7.00 o 
  13   1   6       27.91       33.39      7.74 o 
 -13   2   6        0.09        7.12      7.12 o 
 -12   2   6       11.06       14.27      5.45 o 
 -11   2   6       22.47       28.51      5.93 o 
 -10   2   6       15.16       19.73      4.84 o 
  -9   2   6       13.20       16.46      5.07 o 
  -8   2   6        9.42        1.04      4.15 o 
  -7   2   6       42.34       33.22      2.83 o 
  -6   2   6        7.05        1.58      2.54 o 
  -5   2   6       89.80      104.73      5.49 o 
  -4   2   6       14.53       23.31      2.95 o 
  -3   2   6      159.52      136.39      5.64 o 
  -2   2   6       30.07       21.36      4.33 o 
  -1   2   6        2.35        3.87      2.22 o 
   0   2   6       33.86       25.34      3.12 o 
   1   2   6       65.65       56.86      3.80 o 
   2   2   6      119.19      125.92      4.33 o 
   3   2   6       48.86       47.42      1.61 o 
   4   2   6       25.96       25.67      1.86 o 
   5   2   6       39.24       27.25      1.91 o 
   6   2   6       84.21       81.16      5.12 o 
   7   2   6        8.73       10.85      3.35 o 
   8   2   6      172.16      191.04      8.96 o 
   9   2   6      103.99       86.27      7.06 o 
  10   2   6       85.25       75.93      7.45 o 
  11   2   6        6.06        5.55      5.55 o 
  12   2   6       22.99       13.93      6.82 o 
  13   2   6        2.55       10.53      5.23 o 
 -13   3   6       10.63        9.31      6.88 o 
 -12   3   6       13.29       10.72      5.92 o 
 -11   3   6        0.89        5.54      5.07 o 
 -10   3   6        3.67       10.28      5.13 o 
  -9   3   6      161.68      161.93      9.64 o 
  -8   3   6       25.97       17.36      4.60 o 
  -7   3   6       67.55       83.93      6.81 o 
  -6   3   6      125.15      112.71      3.07 o 
  -5   3   6        4.35        2.71      2.08 o 
  -4   3   6       24.02       30.37      2.39 o 
  -3   3   6       80.42      104.26      4.13 o 
  -2   3   6       95.11       99.40      4.89 o 
  -1   3   6        0.02        1.87      1.87 o 
   0   3   6       55.61       61.06      4.27 o 
   1   3   6      111.89      123.10      2.36 o 
   2   3   6       44.93       31.56      2.14 o 
   3   3   6       21.86       14.09      2.87 o 
   4   3   6        1.11        1.15      2.26 o 
   5   3   6      119.06      125.99      6.19 o 
   6   3   6      133.03      119.66      3.39 o 
   7   3   6       14.85       18.42      3.02 o 
   8   3   6        0.37        6.47      3.02 o 
   9   3   6        7.14       12.26      4.25 o 
  10   3   6        0.33        4.83      4.83 o 
  11   3   6        0.76        4.26      5.30 o 
  12   3   6        0.52        0.57      5.48 o 
 -12   4   6        3.54        8.66      5.38 o 
 -11   4   6        9.62        8.82      5.66 o 
 -10   4   6       14.10       28.62      5.45 o 
  -9   4   6        8.51        8.98      4.57 o 
  -8   4   6       10.41        9.42      4.62 o 
  -7   4   6      209.29      184.24      9.04 o 
  -6   4   6      329.26      354.22      2.55 o 
  -5   4   6        1.76        2.11      2.26 o 
  -4   4   6      187.19      218.77      7.99 o 
  -3   4   6      186.70      202.15      6.79 o 
  -2   4   6       59.47       62.19      4.49 o 
  -1   4   6        0.11        2.22      1.93 o 
   0   4   6       28.16       38.25      3.78 o 
   1   4   6        1.93        7.28      2.49 o 
   2   4   6        1.30        2.66      2.66 o 
   3   4   6        4.27        0.53      2.81 o 
   4   4   6       39.28       36.59      4.00 o 
   5   4   6        5.71       10.93      3.00 o 
   6   4   6        7.48       10.04      3.21 o 
   7   4   6        4.32        0.37      3.92 o 
   8   4   6        0.73        2.01      4.41 o 
   9   4   6        0.80        0.92      3.92 o 
  10   4   6        2.39        7.61      4.59 o 
  11   4   6        1.41        0.56      5.22 o 
  12   4   6        1.61        3.75      5.94 o 
 -11   5   6       25.34       20.72      6.31 o 
 -10   5   6       58.64       51.71      7.17 o 
  -9   5   6       18.71       13.70      5.34 o 
  -8   5   6        0.10        1.57      4.31 o 
  -7   5   6        5.08        4.60      4.34 o 
  -6   5   6       80.28       92.32      3.17 o 
  -5   5   6      117.79      112.99      6.91 o 
  -4   5   6        8.12        3.53      3.73 o 
  -3   5   6       25.15       26.44      4.29 o 
  -2   5   6      150.23      138.27      7.29 o 
  -1   5   6       49.17       40.22      4.15 o 
   0   5   6       41.20       48.89      4.22 o 
   1   5   6       24.48       28.51      3.69 o 
   2   5   6       38.28       51.55      4.72 o 
   3   5   6        0.00        2.13      3.43 o 
   4   5   6       28.03       29.38      3.74 o 
   5   5   6       40.75       37.73      3.90 o 
   6   5   6        0.48        1.91      4.06 o 
   7   5   6       29.25       25.06      4.93 o 
   8   5   6       12.82       16.18      4.79 o 
   9   5   6        8.55       10.26      4.94 o 
  10   5   6        0.43        1.69      5.12 o 
  11   5   6        0.15        2.49      5.56 o 
 -10   6   6        1.16        6.81      4.82 o 
  -9   6   6        9.14        3.35      5.11 o 
  -8   6   6        2.14        5.70      4.06 o 
  -7   6   6        0.52        4.76      3.76 o 
  -6   6   6       17.92       18.27      4.58 o 
  -5   6   6        9.81        7.78      4.13 o 
  -4   6   6       10.64       18.05      4.20 o 
  -3   6   6       34.00       44.68      4.98 o 
  -2   6   6      467.24      445.52     12.70 o 
  -1   6   6       32.54       28.92      4.72 o 
   0   6   6       79.04       66.18      5.66 o 
   1   6   6       42.82       43.76      5.30 o 
   2   6   6      198.03      176.83      4.70 o 
   3   6   6        9.63       10.17      4.12 o 
   4   6   6       80.03       79.71      6.52 o 
   5   6   6        0.42        0.39      4.39 o 
   6   6   6        1.28        1.33      4.44 o 
   7   6   6        3.98        0.48      3.99 o 
   8   6   6        3.07        2.56      4.37 o 
   9   6   6        1.11        8.84      5.85 o 
  10   6   6        1.54        1.30      5.26 o 
  -9   7   6        7.68        6.11      4.83 o 
  -8   7   6        0.76        3.80      4.48 o 
  -7   7   6        4.68        3.54      4.43 o 
  -6   7   6        2.61        3.76      3.88 o 
  -5   7   6        6.13        0.00      4.05 o 
  -4   7   6        4.08        3.76      3.76 o 
  -3   7   6       12.50       20.78      4.08 o 
  -2   7   6       14.75       15.83      3.80 o 
  -1   7   6       61.08       66.95      2.91 o 
   0   7   6       13.26        1.46      4.53 o 
   1   7   6      134.41      141.47      4.44 o 
   2   7   6       33.16       30.32      4.37 o 
   3   7   6      206.34      206.29     10.99 o 
   4   7   6       93.43      118.01      8.83 o 
   5   7   6        1.80       11.28      4.62 o 
   6   7   6        2.80        0.54      5.33 o 
   7   7   6        0.01        3.44      4.17 o 
   8   7   6        9.84       13.02      6.19 o 
  -6   8   6        5.33        0.48      4.82 o 
  -5   8   6        5.24        0.00      4.65 o 
  -4   8   6       11.09        3.47      4.15 o 
  -3   8   6        4.53        4.66      4.36 o 
  -2   8   6       19.48       22.58      5.13 o 
  -1   8   6        0.60        0.44      3.47 o 
   0   8   6        7.55       11.84      3.80 o 
   1   8   6        2.50        1.88      5.19 o 
   2   8   6        0.70        2.48      4.82 o 
   3   8   6       39.34       39.45      4.52 o 
   4   8   6       22.17       30.28      7.54 o 
   5   8   6        0.73        4.02      4.90 o 
   6   8   6       11.84        3.70      6.70 o 
  -3   9   6        0.04        3.45      3.61 o 
  -2   9   6        0.94        4.89      3.73 o 
  -1   9   6        0.10        1.02      3.74 o 
   0   9   6        1.64        4.67      4.67 o 
   1   9   6        3.05        1.13      5.52 o 
   2   9   6        0.25        0.00      5.85 o 
 -12   1   7        3.01        1.34      5.74 o 
 -11   1   7       13.02        7.08      7.08 o 
 -10   1   7       14.78       12.34      5.51 o 
  -9   1   7        0.56        0.43      4.60 o 
  -8   1   7        0.32        4.62      3.77 o 
  -7   1   7        0.68        1.33      3.62 o 
  -6   1   7        8.39        2.35      2.68 o 
  -5   1   7        3.86        3.33      2.97 o 
  -4   1   7       48.54       41.76      3.88 o 
  -3   1   7        3.60        3.76      2.23 o 
  -2   1   7       49.70       54.63      3.37 o 
  -1   1   7      185.43      190.78      6.46 o 
   0   1   7      246.29      283.42      7.60 o 
   1   1   7        9.63       12.16      2.25 o 
   2   1   7       13.68       13.09      3.36 o 
   3   1   7      131.85      111.14      5.31 o 
   4   1   7      505.64      470.41     11.04 o 
   5   1   7        9.62       15.09      3.58 o 
   6   1   7      201.83      238.08      9.12 o 
   7   1   7        5.95        3.85      4.41 o 
   8   1   7       80.91       77.70      4.00 o 
   9   1   7        3.14        4.74      4.07 o 
  10   1   7        2.81        0.00      4.89 o 
  11   1   7        0.40        5.04      5.04 o 
  12   1   7       23.10       14.96      7.43 o 
 -12   2   7        1.81        5.08      5.84 o 
 -11   2   7        0.91        0.00      4.86 o 
 -10   2   7        0.37        4.59      4.42 o 
  -9   2   7        3.36        5.81      4.40 o 
  -8   2   7        2.06        1.58      4.29 o 
  -7   2   7        0.14        2.09      3.52 o 
  -6   2   7        0.27        0.61      2.89 o 
  -5   2   7        1.21        5.00      2.28 o 
  -4   2   7       66.47       76.32      4.39 o 
  -3   2   7       39.91       34.40      5.08 o 
  -2   2   7      108.49       95.50      5.58 o 
  -1   2   7       11.31       15.52      3.12 o 
   0   2   7      279.86      294.23      8.79 o 
   1   2   7      144.18      149.81      6.02 o 
   2   2   7        9.56        9.98      2.93 o 
   3   2   7       34.83       38.74      2.88 o 
   4   2   7      163.50      138.83      6.35 o 
   5   2   7       73.38       78.72      5.36 o 
   6   2   7       42.75       57.67      5.28 o 
   7   2   7       19.20       18.28      3.56 o 
   8   2   7       22.10       26.12      5.44 o 
   9   2   7        4.32        1.79      4.43 o 
  10   2   7       10.29        3.56      5.60 o 
  11   2   7        7.09       13.45      5.33 o 
  12   2   7        3.31        2.66      6.22 o 
 -12   3   7       23.39       24.61      7.03 o 
 -11   3   7       22.19       34.09      6.13 o 
 -10   3   7        5.96       12.06      5.21 o 
  -9   3   7       14.93        2.26      4.88 o 
  -8   3   7        8.04       10.80      4.87 o 
  -7   3   7        2.36        0.73      3.58 o 
  -6   3   7        0.01        2.24      3.33 o 
  -5   3   7       80.97       69.38      2.94 o 
  -4   3   7       32.74       39.48      4.49 o 
  -3   3   7        4.43        0.79      3.30 o 
  -2   3   7        0.39        1.98      2.60 o 
  -1   3   7       95.64       92.86      5.65 o 
   0   3   7      133.58      107.97      5.68 o 
   1   3   7       25.38       30.23      3.63 o 
   2   3   7       32.59       40.67      4.21 o 
   3   3   7        4.30        1.29      2.93 o 
   4   3   7        1.68        4.12      3.04 o 
   5   3   7        0.07        3.31      3.31 o 
   6   3   7        0.02        3.44      3.44 o 
   7   3   7       14.30       13.58      3.95 o 
   8   3   7       48.58       47.28      6.17 o 
   9   3   7        6.69        1.88      4.84 o 
  10   3   7       25.30       16.00      5.84 o 
  11   3   7        4.88        6.28      6.28 o 
  12   3   7        0.17        2.66      6.42 o 
 -11   4   7       16.07       29.18      6.39 o 
 -10   4   7        1.50        6.11      4.80 o 
  -9   4   7      110.65      128.25      8.46 o 
  -8   4   7       23.89       22.12      6.26 o 
  -7   4   7        4.99        7.38      3.78 o 
  -6   4   7        2.66        2.69      4.66 o 
  -5   4   7       10.39       10.48      3.80 o 
  -4   4   7      189.17      173.47      8.22 o 
  -3   4   7        0.45        7.40      2.83 o 
  -2   4   7       36.05       47.15      4.76 o 
  -1   4   7        0.60        4.55      2.43 o 
   0   4   7       20.66       26.89      3.52 o 
   1   4   7       10.68       14.82      2.89 o 
   2   4   7       41.15       32.49      4.47 o 
   3   4   7        0.19        3.03      3.03 o 
   4   4   7        6.25        1.59      3.36 o 
   5   4   7        0.92        1.02      3.51 o 
   6   4   7        1.93        2.58      3.75 o 
   7   4   7        2.80        5.76      2.71 o 
   8   4   7       25.96       16.03      6.11 o 
   9   4   7        2.07        3.58      5.35 o 
  10   4   7       36.77       31.26      6.88 o 
  11   4   7        1.17        7.55      5.11 o 
 -10   5   7       11.76        4.29      5.58 o 
  -9   5   7       12.39       17.88      6.18 o 
  -8   5   7        5.07        0.42      5.18 o 
  -7   5   7       60.27       63.17      5.03 o 
  -6   5   7      143.04      132.78      8.43 o 
  -5   5   7        0.26        0.32      4.01 o 
  -4   5   7      129.53      124.39      7.57 o 
  -3   5   7       62.54       51.82      5.31 o 
  -2   5   7        6.08        2.06      3.18 o 
  -1   5   7        0.72        3.67      3.67 o 
   0   5   7        6.64       11.98      3.24 o 
   1   5   7       15.36       23.71      4.41 o 
   2   5   7        0.39        2.03      3.50 o 
   3   5   7       12.27        2.79      4.14 o 
   4   5   7       34.87       39.27      4.32 o 
   5   5   7       19.20       12.66      5.08 o 
   6   5   7        1.25        0.45      4.62 o 
   7   5   7        1.01        0.92      4.19 o 
   8   5   7        0.79        4.11      5.28 o 
   9   5   7        1.59        5.11      5.27 o 
  10   5   7        0.06        6.03      6.03 o 
  -9   6   7        0.74        3.65      4.76 o 
  -8   6   7        0.01        1.44      4.92 o 
  -7   6   7        0.15        3.99      3.99 o 
  -6   6   7       31.42       37.54      5.14 o 
  -5   6   7        5.52        5.68      3.55 o 
  -4   6   7        0.01        3.22      4.07 o 
  -3   6   7        0.29        1.04      4.02 o 
  -2   6   7        3.22        1.36      3.49 o 
  -1   6   7       56.55       54.32      5.54 o 
   0   6   7       14.61       22.21      4.84 o 
   1   6   7        0.04        8.84      4.19 o 
   2   6   7        1.84        3.20      4.60 o 
   3   6   7       50.86       38.84      6.04 o 
   4   6   7        7.85        1.72      4.62 o 
   5   6   7       10.96        2.34      3.95 o 
   6   6   7        0.03        0.60      3.26 o 
   7   6   7        0.06        1.09      5.54 o 
   8   6   7        9.85       10.61      5.42 o 
   9   6   7        0.36        6.71      6.71 o 
  -7   7   7        0.10        2.46      3.97 o 
  -6   7   7        0.51        2.31      4.54 o 
  -5   7   7        9.45        3.48      4.83 o 
  -4   7   7        0.01        1.24      3.76 o 
  -3   7   7        5.16        7.65      3.43 o 
  -2   7   7        9.88       11.51      4.11 o 
  -1   7   7       19.77       28.73      4.47 o 
   0   7   7        0.33        4.16      4.35 o 
   1   7   7       66.90       76.62      7.21 o 
   2   7   7       18.40       17.40      5.65 o 
   3   7   7       13.87       18.57      5.78 o 
   4   7   7       19.94        1.52      6.72 o 
   5   7   7        4.93        4.87      4.87 o 
   6   7   7        1.80        5.81      5.30 o 
   7   7   7        0.56        0.63      5.08 o 
  -4   8   7        0.10        0.98      4.44 o 
  -3   8   7        0.02        1.86      3.59 o 
  -2   8   7        2.76        2.81      4.29 o 
  -1   8   7        2.70       11.79      4.19 o 
   0   8   7        2.56        5.31      5.31 o 
   1   8   7        3.30        1.60      5.00 o 
   2   8   7        1.05        2.74      6.23 o 
   3   8   7        9.46        6.32      6.76 o 
   4   8   7       46.37       53.03      8.31 o 
 -11   0   8        4.23        8.94      7.41 o 
 -10   0   8        6.67        1.24      5.78 o 
  -9   0   8        1.72        2.10      5.33 o 
  -8   0   8        6.67        2.70      4.10 o 
  -7   0   8      148.58      155.17      4.65 o 
  -6   0   8       21.37       31.43      4.62 o 
  -5   0   8       62.92       73.76      5.83 o 
  -4   0   8      196.13      178.06      7.49 o 
  -3   0   8        8.26        5.51      2.97 o 
  -2   0   8        0.63        4.26      2.40 o 
  -1   0   8        0.55        0.13      2.85 o 
   0   0   8       32.54       37.80      2.89 o 
   1   0   8      181.97      164.48      6.66 o 
   2   0   8       84.52       86.20      5.16 o 
   3   0   8      220.51      243.50      8.66 o 
   4   0   8      881.09      949.52     17.01 o 
   5   0   8       11.70        3.87      3.87 o 
   6   0   8     1284.80     1254.86     21.84 o 
   7   0   8      329.35      274.72     11.92 o 
   8   0   8       37.11       49.83      6.64 o 
   9   0   8        0.19        2.91      5.51 o 
  10   0   8      131.99      145.50      4.89 o 
  11   0   8       79.28       77.47      8.82 o 
 -11   1   8        0.82        2.68      6.06 o 
 -10   1   8       41.39       61.59      7.60 o 
  -9   1   8       56.61       63.98      7.90 o 
  -8   1   8        5.02        0.89      5.20 o 
  -7   1   8        2.64        5.55      3.26 o 
  -6   1   8       52.92       59.29      4.93 o 
  -5   1   8       56.24       67.83      5.63 o 
  -4   1   8      122.49      121.69      6.70 o 
  -3   1   8       30.05       39.74      4.62 o 
  -2   1   8       21.95       14.85      3.43 o 
  -1   1   8      147.25      155.41      6.02 o 
   0   1   8      275.45      249.62      9.19 o 
   1   1   8      402.68      339.55      9.74 o 
   2   1   8        6.72        4.69      2.66 o 
   3   1   8       76.94       87.74      5.98 o 
   4   1   8      430.81      491.53      3.38 o 
   5   1   8      286.96      322.12      3.19 o 
   6   1   8        0.26        3.63      3.63 o 
   7   1   8       42.38       58.50      3.95 o 
   8   1   8       13.56       11.84      5.51 o 
   9   1   8      105.20      123.59      9.66 o 
  10   1   8       13.29       16.12      5.20 o 
  11   1   8        1.99        4.59      7.65 o 
 -11   2   8        6.86       14.26      7.19 o 
 -10   2   8        6.32        7.61      5.17 o 
  -9   2   8       19.69        7.78      5.46 o 
  -8   2   8       42.94       49.12      6.88 o 
  -7   2   8       83.53      109.04      8.36 o 
  -6   2   8       50.39       44.72      3.38 o 
  -5   2   8       43.32       38.85      5.28 o 
  -4   2   8       41.07       46.02      4.25 o 
  -3   2   8      246.76      272.55      9.97 o 
  -2   2   8      400.28      404.92     11.61 o 
  -1   2   8      123.85      137.60      6.95 o 
   0   2   8       10.69        7.85      3.20 o 
   1   2   8      236.36      252.77      7.40 o 
   2   2   8      197.64      223.41      8.27 o 
   3   2   8       25.64       15.84      3.40 o 
   4   2   8        0.51        4.41      2.81 o 
   5   2   8        0.23        3.84      2.83 o 
   6   2   8        0.96        1.07      3.24 o 
   7   2   8       37.48       25.45      5.46 o 
   8   2   8       57.68       69.33      7.14 o 
   9   2   8        5.54        1.59      5.04 o 
  10   2   8       27.25       22.08      7.03 o 
  11   2   8       24.56       16.19      7.58 o 
 -11   3   8        0.86        1.87      5.21 o 
 -10   3   8       12.65       25.10      6.59 o 
  -9   3   8       46.75       50.11      7.17 o 
  -8   3   8        3.45        2.82      4.59 o 
  -7   3   8        0.76        0.82      4.75 o 
  -6   3   8        0.54        2.29      3.54 o 
  -5   3   8      131.02      157.76      8.68 o 
  -4   3   8      308.18      270.71     10.96 o 
  -3   3   8       31.64       24.95      5.92 o 
  -2   3   8        5.01        9.30      3.37 o 
  -1   3   8       94.21       83.81      5.88 o 
   0   3   8      217.94      183.75      8.42 o 
   1   3   8      135.38      148.21      7.42 o 
   2   3   8        7.01        1.18      2.70 o 
   3   3   8        8.65        3.72      3.72 o 
   4   3   8       41.73       50.34      4.20 o 
   5   3   8        3.69        4.99      3.18 o 
   6   3   8        0.04        4.32      3.80 o 
   7   3   8        2.93        7.86      4.28 o 
   8   3   8        1.40        0.48      4.65 o 
   9   3   8       23.62       28.04      6.26 o 
  10   3   8       17.79       17.29      6.16 o 
 -10   4   8       20.46       17.00      7.33 o 
  -9   4   8       55.00       57.85      8.18 o 
  -8   4   8       17.56       21.63      6.17 o 
  -7   4   8       77.36       70.31      7.76 o 
  -6   4   8      191.34      215.42     11.28 o 
  -5   4   8       37.71       23.76      5.12 o 
  -4   4   8       33.34       37.71      3.19 o 
  -3   4   8      100.49       92.43      3.43 o 
  -2   4   8      130.35      123.33      7.76 o 
  -1   4   8        5.37        9.31      3.71 o 
   0   4   8       34.80       38.47      4.86 o 
   1   4   8       69.24       47.79      5.60 o 
   2   4   8       14.38       16.18      4.46 o 
   3   4   8       27.50       26.67      4.82 o 
   4   4   8       22.63       22.84      4.53 o 
   5   4   8        7.44        8.41      4.11 o 
   6   4   8       33.51       23.49      5.20 o 
   7   4   8       29.01       30.81      4.63 o 
   8   4   8        7.03        2.15      6.16 o 
   9   4   8        0.71        5.27      5.04 o 
  10   4   8        1.61        5.16      5.80 o 
  -9   5   8        1.58        2.70      6.02 o 
  -8   5   8       11.44        2.45      5.67 o 
  -7   5   8        6.78        3.13      5.18 o 
  -6   5   8        8.01       16.68      4.51 o 
  -5   5   8        4.38        8.57      4.25 o 
  -4   5   8        7.59        7.71      4.18 o 
  -3   5   8       57.79       53.92      5.90 o 
  -2   5   8       24.33       24.03      4.71 o 
  -1   5   8       16.62       19.96      4.08 o 
   0   5   8       14.56        9.77      3.93 o 
   1   5   8       39.77       37.38      6.54 o 
   2   5   8       30.33       36.22      5.22 o 
   3   5   8        0.39        2.43      3.84 o 
   4   5   8       77.63       78.57      4.27 o 
   5   5   8       62.34       64.67      7.94 o 
   6   5   8       25.20       24.53      5.67 o 
   7   5   8        4.60       16.52      5.10 o 
   8   5   8       10.78       13.37      5.85 o 
   9   5   8       10.81       13.95      5.51 o 
  -7   6   8        3.76        6.88      4.72 o 
  -6   6   8        5.86        6.40      4.66 o 
  -5   6   8        4.36        0.43      3.93 o 
  -4   6   8       15.83       15.57      4.28 o 
  -3   6   8        0.64        1.97      4.14 o 
  -2   6   8       35.77       22.60      4.44 o 
  -1   6   8       20.47       13.35      4.86 o 
   0   6   8       40.05       47.28      5.95 o 
   1   6   8        1.85        3.55      4.27 o 
   2   6   8       30.49       33.25      5.47 o 
   3   6   8       18.82       27.85      4.78 o 
   4   6   8       11.28       19.80      5.80 o 
   5   6   8        3.93        3.66      5.49 o 
   6   6   8        0.37        8.97      4.92 o 
   7   6   8        6.72        5.43      5.81 o 
  -5   7   8        0.98        0.99      4.74 o 
  -4   7   8        5.95        7.01      4.81 o 
  -3   7   8       29.73       22.26      6.12 o 
  -2   7   8       12.65       17.07      4.69 o 
  -1   7   8        8.42       16.28      5.09 o 
   0   7   8        2.37        1.39      5.34 o 
   1   7   8       78.28       66.80      8.79 o 
   2   7   8       43.25       58.96      7.97 o 
   3   7   8        1.36       12.69      5.87 o 
   4   7   8        1.05        0.59      4.93 o 
   5   7   8        4.83        8.51      5.67 o 
 -10   1   9        0.01        4.10      6.43 o 
  -9   1   9        1.06        1.84      6.17 o 
  -8   1   9        1.65        4.28      5.43 o 
  -7   1   9       13.97        1.91      4.61 o 
  -6   1   9        2.73        8.44      3.61 o 
  -5   1   9       12.34       14.42      5.02 o 
  -4   1   9       14.84        8.67      4.10 o 
  -3   1   9       59.19       68.55      5.90 o 
  -2   1   9       83.93      100.61      6.64 o 
  -1   1   9       19.73       18.89      3.97 o 
   0   1   9        0.01        3.16      3.04 o 
   1   1   9      130.08      152.35      7.63 o 
   2   1   9      349.49      327.59     10.45 o 
   3   1   9        0.42        5.63      3.82 o 
   4   1   9      109.04      121.68      7.75 o 
   5   1   9        0.24        1.48      4.10 o 
   6   1   9       45.70       59.65      6.04 o 
   7   1   9        1.04        0.94      4.18 o 
   8   1   9        0.04        4.16      4.85 o 
   9   1   9        2.32        2.34      5.35 o 
  10   1   9       49.01       44.94      8.34 o 
 -10   2   9        2.04        4.71      5.50 o 
  -9   2   9        0.17        1.82      6.25 o 
  -8   2   9        0.31        1.11      5.33 o 
  -7   2   9        0.72        4.40      5.03 o 
  -6   2   9        1.18        0.45      4.46 o 
  -5   2   9        1.36        4.05      4.05 o 
  -4   2   9       11.43        6.00      4.10 o 
  -3   2   9       24.17       25.73      4.57 o 
  -2   2   9        1.48        2.37      3.86 o 
  -1   2   9       41.75       44.70      5.76 o 
   0   2   9       52.17       71.35      5.92 o 
   1   2   9       32.31       21.40      4.13 o 
   2   2   9        0.57        0.32      3.38 o 
   3   2   9       15.56       15.99      3.43 o 
   4   2   9       12.34        3.29      2.91 o 
   5   2   9        5.58        1.18      3.42 o 
   6   2   9        1.75        5.70      3.58 o 
   7   2   9        8.50        7.36      5.30 o 
   8   2   9        1.10        3.30      5.23 o 
   9   2   9        0.40        3.11      5.64 o 
  -9   3   9        3.37        6.02      5.00 o 
  -8   3   9        0.13        3.26      5.50 o 
  -7   3   9       38.36       44.89      7.63 o 
  -6   3   9       94.45       99.88      4.61 o 
  -5   3   9        5.08        5.52      4.76 o 
  -4   3   9        1.31        4.39      4.80 o 
  -3   3   9       33.91       38.25      4.86 o 
  -2   3   9       37.41       47.24      5.91 o 
  -1   3   9        8.07        6.85      3.47 o 
   0   3   9        4.08        5.80      4.15 o 
   1   3   9        6.15        4.00      3.86 o 
   2   3   9        2.03        0.75      3.51 o 
   3   3   9        8.17        9.13      3.98 o 
   4   3   9        0.77        4.41      4.41 o 
   5   3   9        9.44        9.99      4.35 o 
   6   3   9        1.98        2.36      5.42 o 
   7   3   9        3.89        4.18      5.30 o 
   8   3   9        0.25        4.04      4.88 o 
   9   3   9        3.64       10.98      6.11 o 
  -8   4   9       15.29       16.33      6.39 o 
  -7   4   9        5.19        0.98      4.94 o 
  -6   4   9       43.20       41.43      4.02 o 
  -5   4   9        3.53        6.09      4.59 o 
  -4   4   9        0.58        2.07      4.26 o 
  -3   4   9       13.98       15.50      5.13 o 
  -2   4   9        5.17        1.93      4.40 o 
  -1   4   9        4.03        1.15      4.39 o 
   0   4   9        6.32       15.43      4.58 o 
   1   4   9        1.66        2.03      3.85 o 
   2   4   9       52.80       36.67      5.63 o 
   3   4   9        9.71        4.53      4.53 o 
   4   4   9        1.11        0.91      4.00 o 
   5   4   9       13.03       20.97      5.88 o 
   6   4   9       21.99       28.90      5.71 o 
   7   4   9        0.17        6.30      6.30 o 
   8   4   9       24.27       17.92      6.88 o 
  -7   5   9        0.01        5.17      5.41 o 
  -6   5   9        2.05        8.69      4.87 o 
  -5   5   9       10.87       14.56      4.88 o 
  -4   5   9        4.72        4.13      4.13 o 
  -3   5   9        0.84        4.61      4.43 o 
  -2   5   9        2.84        1.22      4.09 o 
  -1   5   9        0.98        2.47      4.20 o 
   0   5   9        1.06        1.69      4.66 o 
   1   5   9        4.48        5.44      4.43 o 
   2   5   9       19.24       22.06      4.96 o 
   3   5   9        7.48        7.15      5.18 o 
   4   5   9        0.40        6.00      4.44 o 
   5   5   9        8.08        5.61      5.61 o 
   6   5   9       17.07        6.82      5.58 o 
   7   5   9       11.32        1.22      5.29 o 
  -5   6   9        6.77        2.97      4.32 o 
  -4   6   9        1.17        4.33      4.33 o 
  -3   6   9        5.54       11.44      4.21 o 
  -2   6   9       14.85        9.50      5.24 o 
  -1   6   9        7.22        7.30      4.84 o 
   0   6   9        2.86        1.44      4.84 o 
   1   6   9        0.93        0.50      4.70 o 
   2   6   9        0.04        0.00      6.31 o 
   3   6   9        0.41        5.96      4.78 o 
   4   6   9        0.00        5.09      5.46 o 
   5   6   9        4.23        1.80      5.61 o 
   0   7   9        0.50        1.59      4.81 o 
  -8   0  10        0.11        8.68      5.21 o 
  -7   0  10       97.86       90.28      8.92 o 
  -6   0  10       61.33       81.38      7.67 o 
  -5   0  10       14.90       14.00      4.36 o 
  -4   0  10        7.09       16.11      3.93 o 
  -3   0  10       45.35       57.61      5.64 o 
  -2   0  10       65.29       60.22      5.48 o 
  -1   0  10       43.21       51.08      5.34 o 
   0   0  10       78.24       88.91      5.24 o 
   1   0  10       72.18       88.87      6.72 o 
   2   0  10       76.73       75.86      7.08 o 
   3   0  10      269.99      259.77     10.95 o 
   4   0  10      743.79      727.30     18.05 o 
   5   0  10      145.26      116.17      8.78 o 
   6   0  10        2.77        1.39      4.82 o 
   7   0  10       34.32       35.81      6.02 o 
   8   0  10      203.06      187.10     12.37 o 
  -8   1  10       55.57       40.58      9.55 o 
  -7   1  10       37.17       36.43      6.72 o 
  -6   1  10        6.64        7.07      5.01 o 
  -5   1  10       35.42       32.07      6.12 o 
  -4   1  10      124.68      141.09      9.50 o 
  -3   1  10      102.17       99.74      7.63 o 
  -2   1  10       23.68       26.44      5.39 o 
  -1   1  10        0.30        3.57      3.57 o 
   0   1  10      144.02      137.43      8.40 o 
   1   1  10      138.79      144.25      8.39 o 
   2   1  10       53.86       46.27      6.37 o 
   3   1  10       45.02       46.47      6.28 o 
   4   1  10        0.37        4.83      4.83 o 
   5   1  10       81.17       77.69      4.93 o 
   6   1  10      106.79      105.76      4.68 o 
   7   1  10       66.62       86.36      8.64 o 
   8   1  10        6.94        6.13      5.91 o 
  -8   2  10        0.23        1.30      6.06 o 
  -7   2  10        0.57        4.70      5.43 o 
  -6   2  10       12.95        3.19      4.53 o 
  -5   2  10       99.67      113.41      9.13 o 
  -4   2  10       51.12       61.95      7.25 o 
  -3   2  10        3.54        7.38      3.81 o 
  -2   2  10       33.02       21.58      5.36 o 
  -1   2  10      146.87      128.06      9.21 o 
   0   2  10      145.62      116.15      8.44 o 
   1   2  10        6.94       17.15      4.70 o 
   2   2  10       84.29       98.09      8.09 o 
   3   2  10      109.71      101.11      8.15 o 
   4   2  10       24.11       31.18      6.23 o 
   5   2  10        2.85        5.18      5.18 o 
   6   2  10       20.50       20.88      6.36 o 
   7   2  10       47.36       65.57      8.47 o 
   8   2  10       49.39       62.32      8.35 o 
  -7   3  10       22.67       33.76      8.15 o 
  -6   3  10       33.40       25.27      7.06 o 
  -5   3  10        0.90        1.53      5.08 o 
  -4   3  10       22.48       28.47      6.65 o 
  -3   3  10       71.06       71.51      7.75 o 
  -2   3  10       67.91       61.40      7.60 o 
  -1   3  10        0.18        2.23      4.51 o 
   0   3  10      102.48      107.12      8.64 o 
   1   3  10      112.76      128.90      9.10 o 
   2   3  10       31.94       26.23      6.55 o 
   3   3  10       10.85       10.80      5.35 o 
   4   3  10       67.92       58.13      4.86 o 
   5   3  10       34.62       39.74      6.83 o 
   6   3  10       30.39       21.83      7.20 o 
   7   3  10        8.43        8.16      7.87 o 
  -6   4  10       23.69       23.19      6.62 o 
  -5   4  10       10.94       11.95      5.80 o 
  -4   4  10        0.06        1.49      5.10 o 
  -3   4  10       17.69       31.16      5.99 o 
  -2   4  10       79.89       75.68      7.43 o 
  -1   4  10       44.78       51.17      7.01 o 
   0   4  10        5.15        5.74      5.36 o 
   1   4  10        0.89        1.99      5.02 o 
   2   4  10       20.42       25.91      6.20 o 
   3   4  10      133.57      119.94     10.31 o 
   4   4  10       52.02       61.47      7.48 o 
   5   4  10        0.34        4.03      5.11 o 
   6   4  10       27.45       23.42      7.43 o 
  -4   5  10        3.60        3.60      4.49 o 
  -3   5  10       10.55        7.47      6.04 o 
  -2   5  10        0.10        1.49      4.42 o 
  -1   5  10        9.13        7.93      4.82 o 
   0   5  10       19.38       22.27      4.43 o 
   1   5  10       25.12       22.07      7.07 o 
   2   5  10       27.17       26.91      6.31 o 
   3   5  10        3.85        1.68      6.15 o 
   4   5  10        8.70       12.99      6.06 o 
  -6   1  11        3.99        2.38      5.95 o 
  -5   1  11        2.18        2.77      5.69 o 
  -4   1  11       14.40       21.83      6.00 o 
  -3   1  11       18.49       21.98      5.94 o 
  -2   1  11        2.09        4.57      5.07 o 
  -1   1  11       50.89       49.90      7.39 o 
   0   1  11       76.64       80.69      7.62 o 
   1   1  11        0.05        1.76      5.37 o 
   2   1  11       10.44       13.15      5.43 o 
   3   1  11        1.98        5.70      4.82 o 
   4   1  11        9.81       18.22      5.11 o 
   5   1  11        2.55        0.00      5.35 o 
  -5   2  11       18.32       12.47      6.26 o 
  -4   2  11        7.08       15.61      6.08 o 
  -3   2  11        0.03        1.58      5.73 o 
  -2   2  11       22.40       25.49      6.54 o 
  -1   2  11       44.44       39.40      6.95 o 
   0   2  11       20.14       22.35      6.83 o 
   1   2  11        5.19        0.98      5.40 o 
   2   2  11       22.59       34.94      7.17 o 
   3   2  11        5.12        2.61      5.47 o 
   4   2  11        0.00        2.81      5.30 o 
   5   2  11        4.34        2.39      5.60 o 
  -4   3  11        3.86        7.60      4.57 o 
  -3   3  11        2.67        1.14      5.57 o 
  -2   3  11        1.21        2.73      7.00 o 
  -1   3  11       14.47       20.03      6.53 o 
   0   3  11       14.99       20.70      6.47 o 
   1   3  11        5.69        7.70      5.10 o 
   2   3  11       13.18       15.65      5.45 o 
   3   3  11        1.33        5.22      5.60 o 
   4   3  11        0.02        3.02      5.11 o 
  -1   4  11        0.75        6.29      6.03 o 
   0   4  11       25.98       32.31      5.72 o 
   1   4  11       16.21       13.11      3.46 o 
                                                 
